# Supplementary material for: Flux-sum coupling analysis of metabolic network models
Source: PLoS Comput Biol. 2025 Apr 7;21(4):e1012972. doi: 10.1371/journal.pcbi.1012972 (PMC12005540; doi:10.1371/journal.pcbi.1012972)
Supplement: S1 Table — (XLSX) [file pcbi.1012972.s004.xlsx]

## Sheet: S1_Table
S1 Table. Simulated conditions of pFBA.
Sample	WT/KO	KO Gene Name	Growth rate (h-1)	ub - lb
RF	WT	-	0.2	0.18 - 0.22
GR01	WT	-	0.1	0.08 - 0.12
GR02	WT	-	0.4	0.38 - 0.42
GR03	WT	-	0.5	0.48 - 0.52
GR04	WT	-	0.7	0.68 – 0-72
KO1	KO	galM	0.2	0.18 – 0.22
KO2	KO	glk	0.2	0.18 – 0.22
KO3	KO	pgm	0.2	0.18 – 0.22
KO4	KO	pgi	0.2	0.18 – 0.22
KO5	KO	pfkA	0.2	0.18 – 0.22
KO6	KO	pfkB	0.2	0.18 – 0.22
KO7	KO	fbp	0.2	0.18 – 0.22
KO8	KO	fbaB	0.2	0.18 – 0.22
KO9	KO	gpmA	0.2	0.18 – 0.22
KO10	KO	pykA	0.2	0.18 – 0.22
KO11	KO	pykF	0.2	0.18 – 0.22
KO12	KO	ppsA	0.2	0.18 – 0.22
KO13	KO	zwf	0.2	0.18 – 0.22
KO14	KO	pgl	0.2	0.18 – 0.22
KO15	KO	gnd	0.2	0.18 – 0.22
KO16	KO	rpe	0.2	0.18 – 0.22
KO17	KO	rpiA	0.2	0.18 – 0.22
KO18	KO	rpiB	0.2	0.18 – 0.22
KO19	KO	tktA	0.2	0.18 – 0.22
KO20	KO	tktB	0.2	0.18 – 0.22
KO21	KO	talA	0.2	0.18 – 0.22
KO22	KO	talB	0.2	0.18 – 0.22
RF: reference sample, GR: wild type cultured at specific growth rate, KO: knock-out
