# Supplementary material for: Flux-sum coupling analysis of metabolic network models
Source: PLoS Comput Biol. 2025 Apr 7;21(4):e1012972. doi: 10.1371/journal.pcbi.1012972 (PMC12005540; doi:10.1371/journal.pcbi.1012972)
Supplement: S2 Table — (XLSX) [file pcbi.1012972.s005.xlsx]

## Sheet: Table A
S2 Table.(a) Metabolite abbreviations and names of fully coupled metabolite pairs for the iML1515 model.
Metabolite Abbreviation	Metabolite Name
prbatp_c	1-(5-Phosphoribosyl)-ATP
adphep_LD_c	ADP-L-glycero-D-manno-heptose
arbtn_p	Aerobactin minus Fe3
hphhlipa_c	Heptosyl-phospho-heptosyl-heptosyl-kdo2-lipidA
phphhlipa_c	Phospho-heptosyl-phospho-heptosyl-heptosyl-kdo2-lipidA
prbamp_c	1-(5-Phosphoribosyl)-AMP
fpram_c	2-(Formamido)-N1-(5-phospho-D-ribosyl)acetamidine
dtdp4d6dg_c	DTDP-4-dehydro-6-deoxy-D-glucose
novbcn_e	Novobiocin
eca4und_p	(enterobacterial common antigen)x4 undecaprenyl-diphosphate
arbtn_e	Aerobactin minus Fe3
novbcn_p	Novobiocin
adocbl_c	Adenosylcobalamin
pheme_e	Protoheme C34H30FeN4O4
all__D_e	D-Allose
udcpdp_p	Undecaprenyl diphosphate
g6p_e	D-Glucose 6-phosphate
ppt_p	Phosphonate
mepn_p	Methylphosphonic acid
dmlz_c	6,7-Dimethyl-8-(1-D-ribityl)lumazine
dhptd_c	4,5-dihydroxy-2,3-pentanedione
LalaLglu_e	L-alanine-L-glutamate
all__D_p	D-Allose
pheme_p	Protoheme C34H30FeN4O4
f_p	Fluoride
toct2eACP_c	Trans-Oct-2-enoyl-[acyl-carrier protein]
5drib_c	5-deoxyribose
uracp_c	Ureidoacrylate peracid
mepn_e	Methylphosphonic acid
f_e	Fluoride
g6p_p	D-Glucose 6-phosphate
cbl1_c	Cob(I)alamin
gal_bD_p	Beta D-Galactose
thex2eACP_c	Trans-Hex-2-enoyl-[acyl-carrier protein]
hlipa_c	Heptosyl-kdo2-lipidA
phhlipa_c	Phospho-heptosyl-heptosyl-kdo2-lipidA
LalaLglu_p	L-alanine-L-glutamate
cellb_e	Cellobiose
hexACP_c	Hexanoyl-ACP (n-C6:0ACP)
sucgsa_c	N2-Succinyl-L-glutamate 5-semialdehyde
gal_p	D-Galactose
sucorn_c	N2-Succinyl-L-ornithine
acgal_p	N-Acetyl-D-galactosamine
dtdp4addg_c	DTDP-4-amino-4,6-dideoxy-D-galactose
unagamuf_c	Undecaprenyl-diphospho N-acetylglucosamine-N-acetylmannosaminuronate-N-acetamido-4,6-dideoxy-D-galactose
cbm_c	Carbamate
ppt_e	Phosphonate
rbl__D_c	D-Ribulose
malt_c	Maltose C12H22O11
rhcys_c	S-Ribosyl-L-homocysteine
icolipa_c	Inner core oligosaccharide lipid A (E coli)
acgal_e	N-Acetyl-D-galactosamine
arab__D_c	D Arabinose C5H10O5
acmalt_c	Acetyl-maltose
cellb_p	Cellobiose
5apru_c	5-Amino-6-(5-phosphoribosylamino)uracil
air_c	5-amino-1-(5-phospho-D-ribosyl)imidazole
glcur1p_e	D-Glucuronate 1-phosphate
gal_e	D-Galactose
gal_bD_e	Beta D-Galactose
dad_5_c	5-Deoxyadenosine
glcur1p_p	D-Glucuronate 1-phosphate
hhlipa_c	Heptosyl-heptosyl-kdo2-lipidA
skm_p	Shikimate
skm_e	Shikimate
unagamu_c	Undecaprenyl-diphospho-N-acetylglucosamine-N-acetylmannosaminuronate
ascb__L_e	L-Ascorbate
u23ga_c	UDP-2,3-bis(3-hydroxytetradecanoyl)glucosamine
3hppnl_c	3-Hydroxypropanal
cs1_e	Cesium ion
cs1_p	Cesium ion
orot_e	Orotate C5H3N2O4
eig3p_c	D-erythro-1-(Imidazol-4-yl)glycerol 3-phosphate
nmn_e	NMN C11H14N2O8P
feoxam_c	Generic ferrioxamine-Fe-III
eca4colipa_p	(enterobacterial common antigen)x4 core oligosaccharide lipid A
tmao_p	Trimethylamine N-oxide
u3hga_c	UDP-3-O-(3-hydroxytetradecanoyl)-D-glucosamine
3hcpalm9eACP_c	(R)-3-hydroxy-cis-palm-9-eoyl-[acyl-carrier protein]
3ocpalm9eACP_c	3-oxo-cis-palm-9-eoyl-[acyl-carrier protein]
octa_p	Octanoate (n-C8:0)
ggagicolipa_c	Glucosyl-galactosyl-glucosyl-inner core oligosaccharide lipid A
metglcur_e	1-O-methyl-Beta-D-glucuronate
pe181_c	Phosphatidylethanolamine (dioctadec-11-enoyl, n-C18:1)
pe160_p	Phosphatidylethanolamine (dihexadecanoyl, n-C16:0)
glutrna_c	L-Glutamyl-tRNA(Glu)
3ig3p_c	C-(3-Indolyl)-glycerol 3-phosphate
manglyc_p	2(alpha-D-Mannosyl)-D-glycerate
h2s_p	Hydrogen sulfide
feoxam_e	Generic ferrioxamine-Fe-III
lipoate_e	Lipoate
gggagicolipa_c	Glucosyl-glucosyl-galactosyl-glucosyl-inner core oligosaccharide lipid A
ugmd_c	UDP-N-acetylmuramoyl-L-alanyl-D-gamma-glutamyl-meso-2,6-diaminopimelate
pe141_c	Phosphatidylethanolamine (ditetradec-7-enoyl, n-C14:1)
fecrm_c	Ferrichrome
adocbi_c	Adenosyl cobinamide
nmn_p	NMN C11H14N2O8P
13ppd_c	1,3-Propanediol
pran_c	N-(5-Phospho-D-ribosyl)anthranilate
8aonn_c	8-Amino-7-oxononanoate
2hdecg3p_c	2-hexadecanoyl-sn-glycerol 3-phosphate
colipa_p	Core oligosaccharide lipid A
tmao_e	Trimethylamine N-oxide
pe141_p	Phosphatidylethanolamine (ditetradec-7-enoyl, n-C14:1)
pe181_p	Phosphatidylethanolamine (dioctadec-11-enoyl, n-C18:1)
2hdecg3p_p	2-hexadecanoyl-sn-glycerol 3-phosphate
paps_c	3-Phosphoadenylyl sulfate
dann_c	7,8-Diaminononanoate
cbi_c	Cobinamide
octa_e	Octanoate (n-C8:0)
gdp_e	GDP C10H12N5O11P2
fecrm_p	Ferrichrome
gdp_p	GDP C10H12N5O11P2
uaagmda_c	Undecaprenyl-diphospho-N-acetylmuramoyl-(N-acetylglucosamine)-L-ala-D-glu-meso-2,6-diaminopimeloyl-D-ala-D-ala
acser_p	O-Acetyl-L-serine
orot_p	Orotate C5H3N2O4
metglcur_p	1-O-methyl-Beta-D-glucuronate
hisp_c	L-Histidinol phosphate
gmhep7p_c	D-Glycero-D-manno-heptose 7-phosphate
manglyc_e	2(alpha-D-Mannosyl)-D-glycerate
ascb__L_p	L-Ascorbate
gicolipa_c	Glucosyl-inner core oligosaccharide lipid A
lipoate_p	Lipoate
eca3und_p	(enterobacterial common antigen)x3 undecaprenyl-diphosphate
r5p_p	Alpha-D-Ribose 5-phosphate
r5p_e	Alpha-D-Ribose 5-phosphate
acser_e	O-Acetyl-L-serine
pe160_c	Phosphatidylethanolamine (dihexadecanoyl, n-C16:0)
anth_c	Anthranilate
pap_c	Adenosine 3,5-bisphosphate
uppg3_c	Uroporphyrinogen III
2cpr5p_c	1-(2-Carboxyphenylamino)-1-deoxy-D-ribulose 5-phosphate
uagmda_c	Undecaprenyl-diphospho-N-acetylmuramoyl-L-alanyl-D-glutamyl-meso-2,6-diaminopimeloyl-D-alanyl-D-alanine
adphep_DD_c	ADP-D-glycero-D-manno-heptose
h2s_e	Hydrogen sulfide
fmn_e	FMN C17H19N4O9P
26dap__M_e	Meso-2,6-Diaminoheptanedioate
xyl__D_p	D-Xylose
inost_p	Myo-Inositol
dtdp4aaddg_c	DTDP-4-acetamido-4,6-dideoxy-D-galactose
3gmp_p	Guanosine 3 phosphate C10H12N5O8P
duri_p	Deoxyuridine
26dap__M_p	Meso-2,6-Diaminoheptanedioate
t3c5ddeceACP_c	Trans-3-cis-5-dodecenoyl-[acyl-carrier protein]
arbtn_fe3_p	Aerobactin
2agpg140_c	2-Acyl-sn-glycero-3-phosphoglycerol (n-C14:0)
mal__D_p	D-Malate
ch4_p	Methane
fmn_p	FMN C17H19N4O9P
g3pc_p	Sn-Glycero-3-phosphocholine
udcpp_p	Undecaprenyl phosphate
cyan_p	Hydrogen cyanide
inost_e	Myo-Inositol
t3c7mrseACP_c	Trans-3-cis-7-myristoleoyl-[acyl-carrier protein]
o2s_p	Superoxide anion
3psme_c	5-O-(1-Carboxyvinyl)-3-phosphoshikimate
imacp_c	3-(Imidazol-4-yl)-2-oxopropyl phosphate
uacgam_e	UDP-N-acetyl-D-glucosamine
udcpdp_c	Undecaprenyl diphosphate
2odec11eg3p_c	2-octadec-11-enoyl-sn-glycerol 3-phosphate
kphphhlipa_c	Kdo-phospho-heptosyl-phospho-heptosyl-heptosyl-kdo2-lipidA
gagicolipa_c	Galactosyl-glucosyl-inner core oligosaccharide lipid A
feoxam_un_p	Ferroxamine minus Fe(3)
xyl__D_e	D-Xylose
ugmda_c	UDP-N-acetylmuramoyl-L-alanyl-D-glutamyl-meso-2,6-diaminopimeloyl-D-alanyl-D-alanine
g3pc_e	Sn-Glycero-3-phosphocholine
uacmamu_c	UDP-N-acetyl-D-mannosaminouronate
2agpg141_c	2-Acyl-sn-glycero-3-phosphoglycerol (n-C14:1)
prlp_c	5-[(5-phospho-1-deoxyribulos-1-ylamino)methylideneamino]-1-(5-phosphoribosyl)imidazole-4-carboxamide
uacgam_p	UDP-N-acetyl-D-glucosamine
prfp_c	1-(5-Phosphoribosyl)-5-[(5-phosphoribosylamino)methylideneamino]imidazole-4-carboxamide
murein5p5p5p_p	Three linked disacharide pentapeptide murein units (uncrosslinked, middle of chain)
pe180_c	Phosphatidylethanolamine (dioctadecanoyl, n-C18:0)
kdo8p_c	3-Deoxy-D-manno-octulosonate 8-phosphate
2oxpaccoa_c	2-oxepin-2(3H)-ylideneacetyl-CoA
histd_c	L-Histidinol
fecrm_e	Ferrichrome
mal__D_e	D-Malate
trnaglu_c	TRNA (Glu)
arbtn_fe3_e	Aerobactin
gthox_e	Oxidized glutathione
3gmp_e	Guanosine 3 phosphate C10H12N5O8P
3hcddec5eACP_c	(R)-3-hydroxy-cis-dodec-5-enoyl-[acyl-carrier protein]
2agpg140_p	2-Acyl-sn-glycero-3-phosphoglycerol (n-C14:0)
pe180_p	Phosphatidylethanolamine (dioctadecanoyl, n-C18:0)
skm5p_c	Shikimate 5-phosphate
hmbil_c	Hydroxymethylbilane
dtdprmn_c	DTDP-L-rhamnose
kdo_c	3-Deoxy-D-manno-2-octulosonate
duri_e	Deoxyuridine
pppg9_c	Protoporphyrinogen IX
gmhep1p_c	D-Glycero-D-manno-heptose 1-phosphate
fecrm_un_p	Ferrichrome minus Fe(III)
ch4_e	Methane
o2s_e	Superoxide anion
murein5px4px4p_p	Three disacharide linked murein units (pentapeptide crosslinked tetrapeptide (A2pm->D-ala) tetrapeptide corsslinked tetrapeptide (A2pm->D-ala)) (middle of chain)
gthox_p	Oxidized glutathione
2odec11eg3p_p	2-octadec-11-enoyl-sn-glycerol 3-phosphate
rephaccoa_c	Ring 1,2-epoxyphenylacetyl-CoA
2agpg141_p	2-Acyl-sn-glycero-3-phosphoglycerol (n-C14:1)
dtdpglu_c	DTDPglucose
uaccg_c	UDP-N-acetyl-3-O-(1-carboxyvinyl)-D-glucosamine
feoxam_un_c	Ferroxamine minus Fe(3)
ppbng_c	Porphobilinogen
pheme_c	Protoheme C34H30FeN4O4
eca4colipa_e	(enterobacterial common antigen)x4 core oligosaccharide lipid A
sucglu_c	N2-Succinyl-L-glutamate
cyan_e	Hydrogen cyanide
dtdp4d6dm_c	DTDP-4-dehydro-6-deoxy-L-mannose
cddec5eACP_c	Cis-dodec-5-enoyl-[acyl-carrier protein] (n-C12:1)
sucarg_c	N2-Succinyl-L-arginine
acgal1p_p	N-Acetyl-D-galactosamine 1-phosphate
fe3hox_c	Fe(III)hydroxamate
acgal1p_e	N-Acetyl-D-galactosamine 1-phosphate
feoxam_p	Generic ferrioxamine-Fe-III
3hcmrs7eACP_c	(R)-3-hydroxy-cis-myristol-7-eoyl-[acyl-carrier protein]
h2o2_p	Hydrogen peroxide
3ump_e	3 UMP C9H11N2O9P
ethso3_e	Ethanesulfonate
psclys_e	Psicoselysine
unagamuf_p	Undecaprenyl-diphospho N-acetylglucosamine-N-acetylmannosaminuronate-N-acetamido-4,6-dideoxy-D-galactose
3amac_c	3-Aminoacrylate
ethso3_p	Ethanesulfonate
urdglyc_c	(-)-Ureidoglycolate
cmp_e	CMP C9H12N3O8P
unaga_c	Undecaprenyl diphospho N-acetyl-glucosamine
fe3hox_e	Fe(III)hydroxamate
3ump_p	3 UMP C9H11N2O9P
colipa_c	Core oligosaccharide lipid A
5aprbu_c	5-Amino-6-(5-phosphoribitylamino)uracil
urdgci_c	S-ureidoglycine
cpgn_e	Coprogen
alltt_c	Allantoate
cpgn_p	Coprogen
tym_p	Tyramine
25drapp_c	2,5-Diamino-6-(ribosylamino)-4-(3H)-pyrimidinone 5-phosphate
arbtn_c	Aerobactin minus Fe3
fe3hox_p	Fe(III)hydroxamate
feoxam_un_e	Ferroxamine minus Fe(3)
cmp_p	CMP C9H12N3O8P
fe3hox_un_e	Fe(III)hydoxamate, unloaded
tym_e	Tyramine
3ocmrs7eACP_c	3-oxo-cis-myristol-7-eoyl-[acyl-carrier protein]
poaac_c	Peroxyaminoacrylate
3hpp_c	3-Hydroxypropanoate
rfamp_e	Rifampin
rfamp_p	Rifampin
gmhep17bp_c	D-Glycero-D-manno-heptose 1,7-bisphosphate
cpgn_un_p	Coprogen unloaded (no Fe(III))
psclys_p	Psicoselysine
h2o2_e	Hydrogen peroxide
eca2und_p	(enterobacterial common antigen)x2 undecaprenyl-diphosphate
arbtn_fe3_c	Aerobactin

## Sheet: Table B
S2 Table. (b) Metabolite abbreviations and names of fully coupled metabolite pairs for the iMM904 model.
Metabolite Abbreviation	Metabolite Name
2kmb_c	2-keto-4-methylthiobutyrate
2mahmp_c	2-Methyl-4-amino-5-hydroxymethylpyrimidine diphosphate
2mbac_c	2 methylbutyl acetate C7H14O2
2mbac_e	2 methylbutyl acetate C7H14O2
2oxoadp_c	2 Oxoadipate C6H6O5
4hbz_c	4-Hydroxybenzoate
4hbz_m	4-Hydroxybenzoate
4hpro_LT_c	Trans 4 Hydroxy L proline C5H9NO3
3dh5hpb_c	3 Hexaprenyl 4 5 dihydroxybenzoate C37H53O4
4hpro_LT_m	Trans 4 Hydroxy L proline C5H9NO3
3dh5hpb_m	3 Hexaprenyl 4 5 dihydroxybenzoate C37H53O4
3dhq_c	3-Dehydroquinate
4mhetz_c	4-Methyl-5-(2-hydroxyethyl)-thiazole
3dhsk_c	3-Dehydroshikimate
3hanthrn_c	3 Hydroxyanthranilate C7H7NO3
4mpetz_c	4-Methyl-5-(2-phosphoethyl)-thiazole
4pasp_c	4-Phospho-L-aspartate
23dhmb_m	(R)-2,3-Dihydroxy-3-methylbutanoate
23dhmp_m	(R)-2,3-Dihydroxy-3-methylpentanoate
5aop_c	5-Amino-4-oxopentanoate
5aop_m	5-Amino-4-oxopentanoate
5dpmev_c	R 5 Diphosphomevalonate C6H10O10P2
2ahbut_m	(S)-2-Aceto-2-hydroxybutanoate
3ig3p_c	C-(3-Indolyl)-glycerol 3-phosphate
2aobut_c	L-2-Amino-3-oxobutanoate
5mdr1p_c	5-Methylthio-5-deoxy-D-ribose 1-phosphate
5mdru1p_c	5-Methylthio-5-deoxy-D-ribulose 1-phosphate
2cpr5p_c	1-(2-Carboxyphenylamino)-1-deoxy-D-ribulose 5-phosphate
5mta_c	5-Methylthioadenosine
5pmev_c	R 5 Phosphomevalonate C6H10O7P
3ophb_5_c	3 Hexaprenyl 4 hydroxybenzoate C37H53O3
acorn_m	N2-Acetyl-L-ornithine
3ophb_5_m	3 Hexaprenyl 4 hydroxybenzoate C37H53O3
acrn_m	O Acetylcarnitine C9H17NO4
L2aadp_c	L 2 Aminoadipate C6H10NO4
acrn_x	O Acetylcarnitine C9H17NO4
3psme_c	5-O-(1-Carboxyvinyl)-3-phosphoshikimate
Lfmkynr_c	L Formylkynurenine C11H12N2O4
Lkynr_c	L Kynurenine C10H12N2O3
N1aspmd_c	N1-Acetylspermidine
4aabutn_c	4 Acetamidobutanoate C6H10NO3
Nbfortyr_c	N N bisformyl dityrosine C20H22N2O8
Nbfortyr_e	N N bisformyl dityrosine C20H22N2O8
Nfortyr_c	N Formyl L tyrosine C10H10NO4
Ssq23epx_c	S Squalene 2 3 epoxide C30H50O
4abutn_c	4-Aminobutanal
Ssq23epx_r	S Squalene 2 3 epoxide C30H50O
4abutn_m	4-Aminobutanal
adp_n	ADP C10H12N5O10P2
abt_c	L Arabinitol C5H12O5
abt_e	L Arabinitol C5H12O5
4ahmmp_c	4-Amino-5-hydroxymethyl-2-methylpyrimidine
4ampm_c	4-Amino-2-methyl-5-phosphomethylpyrimidine
atp_n	ATP C10H12N5O13P3
atp_x	ATP C10H12N5O13P3
ala_B_c	Beta-Alanine
alac__S_m	(S)-2-Acetolactate
accoa_x	Acetyl-CoA
acg5p_m	N-Acetyl-L-glutamyl 5-phosphate
acg5sa_m	N-Acetyl-L-glutamate 5-semialdehyde
acglu_m	N-Acetyl-L-glutamate
ametam_c	S-Adenosylmethioninamine
cdpchol_c	CDPcholine C14H25N4O11P2
amp_x	AMP C10H12N5O7P
anth_c	Anthranilate
aproa_c	3 Aminopropanal C3H8NO
aprut_c	N Acetylputrescine C6H15N2O
arab__D_c	D Arabinose C5H10O5
dca_x	Decanoate (n-C10:0)
arab__D_e	D Arabinose C5H10O5
arab__L_c	L-Arabinose
arab__L_e	L-Arabinose
dcacoa_x	Decanoyl-CoA (n-C10:0CoA)
chol_c	Choline C5H14NO
cholp_c	Choline phosphate C5H13NO4P
chor_c	Chorismate
ddca_x	Dodecanoate (n-C12:0)
ddcacoa_x	Dodecanoyl-CoA (n-C12:0CoA)
aspsa_c	L-Aspartate 4-semialdehyde
athr__L_c	L-Allo-threonine
cmusa_c	2 Amino 3 carboxymuconate semialdehyde C7H6NO5
dhnpt_c	Dihydroneopterin
dhnpt_m	Dihydroneopterin
dhpt_c	Dihydropteroate
dhpt_m	Dihydropteroate
fad_m	Flavin adenine dinucleotide oxidized
dkmpp_c	2,3-diketo-5-methylthio-1-phosphopentane
fadh2_m	Flavin adenine dinucleotide reduced
crn_m	L-Carnitine
crn_x	L-Carnitine
fe2_c	Fe2+ mitochondria
fe2_m	Fe2+ mitochondria
dolp_c	Dolichol phosphate C15H27O4P
dolp_r	Dolichol phosphate C15H27O4P
fgam_c	N2-Formyl-N1-(5-phospho-D-ribosyl)glycinamide
ficytc_m	Ferricytochrome c C42H52FeN8O6S2
focytc_m	Ferrocytochrome c C42H53FeN8O6S2
fpram_c	2-(Formamido)-N1-(5-phospho-D-ribosyl)acetamidine
eig3p_c	D-erythro-1-(Imidazol-4-yl)glycerol 3-phosphate
epm_c	Epimelibiose C12H22O11
g3pi_c	Sn-Glycero-3-phospho-1-inositol
g3pi_e	Sn-Glycero-3-phospho-1-inositol
ergtetrol_c	Ergosta 5 7 22 24 28 tetraen 3beta ol C28H42O
ergtetrol_r	Ergosta 5 7 22 24 28 tetraen 3beta ol C28H42O
etha_c	Ethanolamine
etha_e	Ethanolamine
gar_c	N1-(5-Phospho-D-ribosyl)glycinamide
gdp_g	GDP C10H12N5O11P2
gthox_m	Oxidized glutathione
gdp_m	GDP C10H12N5O11P2
gthrd_m	Reduced glutathione
gtp_m	GTP C10H12N5O14P3
idp_c	IDP C10H11N4O11P2
idp_m	IDP C10H11N4O11P2
imacp_c	3-(Imidazol-4-yl)-2-oxopropyl phosphate
ind3ac_c	Indole 3 acetate C10H8NO2
h_g	H+
ind3ac_m	Indole 3 acetate C10H8NO2
man_c	D-Mannose
hdca_x	Hexadecanoate (n-C16:0)
mannan_c	Mannan C6H10O5
itaccoa_m	Itaconyl CoA C26H35N7O19P3S
itacon_m	Itaconate C5H4O4
mannan_r	Mannan C6H10O5
itp_c	ITP C10H11N4O14P3
hdcea_x	Hexadecenoate (n-C16:1)
itp_m	ITP C10H11N4O14P3
hdcoa_x	Hexadecenoyl-CoA (n-C16:1CoA)
mi13456p_c	1D myo Inositol 1 3 4 5 6 pentakisphosphate C6H7O21P5
mi145p_c	1D myo Inositol 1 4 5 trisphosphate C6H9O15P3
mi145p_n	1D myo Inositol 1 4 5 trisphosphate C6H9O15P3
hexdp_c	All trans Hexaprenyl diphosphate C30H49O7P2
hexdp_m	All trans Hexaprenyl diphosphate C30H49O7P2
hisp_c	L-Histidinol phosphate
histd_c	L-Histidinol
nac_m	Nicotinate
pmtcoa_x	Palmitoyl-CoA (n-C16:0CoA)
pnto__R_c	(R)-Pantothenate
pnto__R_e	(R)-Pantothenate
nad_x	Nicotinamide adenine dinucleotide
occoa_x	Octanoyl-CoA (n-C8:0CoA)
nadh_x	Nicotinamide adenine dinucleotide - reduced
ppmi1346p_c	Diphosphoinositol tetrakisphosphate C6H7O24P6
pppg9_c	Protoporphyrinogen IX
pppg9_m	Protoporphyrinogen IX
ncam_m	Nicotinamide
pram_c	5-Phospho-beta-D-ribosylamine
octa_x	Octanoate (n-C8:0)
prbamp_c	1-(5-Phosphoribosyl)-AMP
prbatp_c	1-(5-Phosphoribosyl)-ATP
prfp_c	1-(5-Phosphoribosyl)-5-[(5-phosphoribosylamino)methylideneamino]imidazole-4-carboxamide
prlp_c	5-[(5-phospho-1-deoxyribulos-1-ylamino)methylideneamino]-1-(5-phosphoribosyl)imidazole-4-carboxamide
oh1_c	Hydroxide ion HO
oh1_m	Hydroxide ion HO
orot5p_c	Orotidine 5-phosphate
orot_c	Orotate C5H3N2O4
pan4p_c	Pantetheine 4-phosphate
pan4p_m	Pantetheine 4-phosphate
sql_c	Squalene C30H50
sql_r	Squalene C30H50
srb__L_c	L Sorbose C6H12O6
srb__L_e	L Sorbose C6H12O6
pdx5p_c	Pyridoxine 5-phosphate
pendp_c	All trans Pentaprenyl diphosphate C25H41O7P2
pendp_m	All trans Pentaprenyl diphosphate C25H41O7P2
taur_c	Taurine C2H7NO3S
pydx5p_c	Pyridoxal 5-phosphate
taur_e	Taurine C2H7NO3S
pheac_c	Phenethyl acetate C10H12O2
pheac_e	Phenethyl acetate C10H12O2
tdcoa_x	Tetradecanoyl-CoA (n-C14:0CoA)
q6_m	Ubiquinone 6 C39H58O4
q6h2_m	Ubiquinol 6 C39H60O4
tdecoa_x	Tetradecenoyl-CoA (n-C14:1CoA)
sbt__L_c	L Sorbitol C6H14O6
trdox_m	Oxidized thioredoxin
sbt__L_e	L Sorbitol C6H14O6
trdrd_m	Reduced thioredoxin
ttdca_x	Tetradecanoate (n-C14:0)
ttdcea_x	Tetradecenoate (n-C14:1)
xyl__D_c	D-Xylose
xyl__D_e	D-Xylose
xylt_c	Xylitol C5H12O5
xylt_e	Xylitol C5H12O5

## Sheet: Table C
S2 Table. (c) Metabolite abbreviations and names of fully coupled metabolite pairs for the AraCore model.
Metabolite Abbreviation	Metabolite Name
hnu[h]	Photon
PQ[h]	Oxidized plastoquinone
PQH2[h]	Reduced plastoquinone
PCox[h]	Oxidized plastocyanin
PCrd[h]	Reduced plastocyanin
Fdox[h]	Oxidized ferredoxin
Fdrd[h]	Reduced ferredoxin
NADP[h]	Nicotinamide adenine dinucleotide phosphate
NADPH[h]	Nicotinamide adenine dinucleotide phosphate - reduced
starch1[h]	Starch, X+1 glucose units
starch2[h]	Starch, X+2 glucose units
starch1[c]	Starch, X+1 glucose units
starch2[c]	Starch, X+2 glucose units
T6P[c]	Trehalose 6-phosphate
Tre[c]	Trehalose
cellulose1[c]}	Cellulose, 1 repeat units
cellulose2[c]}	Cellulose, 2 repeat units
NADP[c]	Nicotinamide adenine dinucleotide phosphate
NADPH[c]	Nicotinamide adenine dinucleotide phosphate - reduced
ThPP[m]	ThPP, Thiamine pyrophosphate
H-Eth-ThPP[m]}	2-(alpha-Hydroxyethyl)thiamine diphosphate
LPA[m]	Lipoamide
A-DHL[m]	Acetyldihydrolipoamide
CoA[m]	Coenzyme A
A-CoA[m]	Acetyl-Coenzyme A
DHL[m]	Dihydrolipoamide
NAD[m]	Nicotinamide adenine dinucleotide
NADH[m]	Nicotinamide adenine dinucleotide - reduced
S-DHL[m]	Succinyldihydrolipoamide
S-CoA[m]	Succinyl-CoA
ADP[m]	Adenosine diphosphate
ATP[m]	Adenosine triphosphate
Q[m]	Ubiquinone
QH2[m]	Ubiquinol
Cytcox[m]	Oxidized cytochrome c
Cytcrd[m]	Reduced cytochrome c
PGCA[h]	2-Phosphoglycolate
GCA[h]	Glycolate
GCA[p]	Glycolate
GLX[p]	Glyoxylate
H2O2[p]	Hydrogen peroxide
LPL[m]	Lipoylprotein
amDHP[m]	Aminomethyldihydrolipoylprotein
THF[m]	5,6,7,8-Tetrahydrofolate
DHP[m]	Dihydrolipolprotein
M-THF[m]	5,10-Methylenetetrahydrofolate
NADH[p]	Nicotinamide adenine dinucleotide - reduced
GCEA[p]	Glycerate
NAD[p]	Nicotinamide adenine dinucleotide
DAHP[h]	3-Deoxy-D-arabino-heptulosonate-7-phosphate
DHQ[h]	3-Dehydroquinate
DHS[h]	3-Dehydroshikimate
SA[h]	Shikimate
S3P[h]	Shikimate 3-phosphate
EPSP[h]	5-Enolpyruvyl-shikimate-3-phosphate
CHR[h]	Chorismate
NADPH[m]	Nicotinamide adenine dinucleotide phosphate - reduced
NADP[m]	Nicotinamide adenine dinucleotide phosphate
A-CoA[c]	Acetyl-Coenzyme A
CoA[c]	Coenzyme A
A-CoA[h]	Acetyl-Coenzyme A
Cit[h]	Citrate
CoA[h]	Coenzyme A
cACN[h]	cis-Aconitate
iCit[h]	Isocitrate
M-CoA[h]	Malonyl-Coenzyme A
ACP[h]	Acyl-carrier protein
M-ACP[h]	Malonyl-acyl-carrier-protein
THF[h]	5,6,7,8-Tetrahydrofolate
F-THF[h]	10-Formyltetrahydrofolate
THF[c]	5,6,7,8-Tetrahydrofolate
ADN[c]	Adenosine
Rib[c]	Ribose
AD[c]	Adenine
Rib[h]	Ribose
NO3[c]	Nitrate
NO2[c]	Nitrite
SO4[h]	Sulfate
APS[h]	Adenosine 5-phosphosulfate
GSH[h]	Glutathione
SO3[h]	Sulfite
GSSG[h]	Glutathione disulfide
A-Glu[h]	Acetylglutamate
A-GluP[h]	Acetylglutamate 5-phosphate
A-Glu-SeA[h]	Acetylglutamate 5-semialdehyde
A-Orn[h]	Acetylornithine
Arg-SCA[h]	Argininosuccinate
Arg[h]	Arginine
Ser[h]	Serine
A-Ser[h]	O-Acetyl-L-serine
A-Ser[m]	O-Acetyl-L-serine
Cys[h]	Cysteine
Cys[m]	Cysteine
GLX[h]	Glyoxylate
H2O2[h]	Hydrogen peroxide
Gly[h]	Glycine
PR-ATP[h]	5-Phosphoribosyl-ATP
PR-AMP[h]	5-Phosphoribosyl-AMP
P-AICAR-P[h]	1-(5-Phosphoribosyl)-5-[(5-phosphoribosylamino)methylideneamino]imidazole-4-carboxamide
Pu-AICAR-P[h]}	5-[(5-phospho-1-deoxyribulos-1-ylamino)methylideneamino]-1-(5-phosphoribosyl)imidazole-4-carboxamide
EIGP[h]	Erythro-1-imidazol-4-glycerol 3-phosphate
AICAR[h]	5-Amino-1-(5-Phospho-D-ribosyl)imidazole-4-carboxamide
IA-P[h]	Imidazole acetol-phosphate
Hisol-P[h]	Histidinol phosphate
Hisol[h]	Histidinol
Hisal[h]	Histidinal
His[h]	Histidine
OB[h]	2-Oxobutanoate
ThPP[h]	ThPP, Thiamine pyrophosphate
H-Eth-ThPP[h]}	2-(alpha-Hydroxyethyl)thiamine diphosphate
AHB[h]	2-Aceto-2-hydroxybutanoate
HMOP[h]	(R)-3-Hydroxy-3-methyl-2-oxopentanoate
DHMP[h]	2,3-Dihydroxy-3-methylpentanoate
MOP[h]	3-Methyl-2-oxopentanoate
Ile[h]	Isoleucine
AL[h]	2-Acetolactate
HMOB[h]	3-Hydroxy-3-methyl-2-oxobutanoic acid
2IPM[h]	2-Isopropylmalate
IPM[h]	2-Isopropylmaleate
3IPM[h]	3-Isopropylmalate
IPO[h]	2-Isopropyl-3-oxosuccinate
4MOP[h]	4-Methyl-2-oxopentanoate
Leu[h]	Leucine
AspP[h]	Aspartyl-4-phosphate
Asp-SeA[h]	Aspartate 4-semialdehyde
DHD[h]	2,3-Dihydrodipicolinate
THD[h]	2,3,4,5-Tetrahydrodipicolinate
DAP[h]	Diaminopimelate
mDAP[h]	meso-Diaminopimelate
Lys[h]	Lysine
H-Ser[h]	Homoserine
PH-Ser[h]	O-Phosphohomoserine
CTH[h]	Cystathionine
H-Cys[h]	Homocysteine
M-THF[c]	5,10-Methylenetetrahydrofolate
5M-THF[c]	5-Methyltetrahydrofolate
aH-Cys[c]	Adenosylhomocysteine
PRE[h]	Prephenate
AGN[h]	Arogenate
GluP[c]	Glutamate 5-phosphate
GluP[h]	Glutamate 5-phosphate
Glu-SeA[c]	Glutamate 5-semialdehyde
Glu-SeA[h]	Glutamate 5-semialdehyde
P5C[h]	1-Pyrroline-5-carboxylate
PSer[h]	O-Phosphoserine
ANT[h]	Anthranilate
PR-ANT[h]	5-Phosphoribosyl-anthranilate
CPD-Ru5P[h]	1-(2-Carboxyphenylamino)-1-deoxy-D-ribulose 5-phosphate
Ind-GP[h]	Indole-glycerol 3-phosphate
Ind[h]	Indole
Trp[h]	Tryptophan
FAICAR[h]	5-phosphoribosyl-5-formamido-4-imidazole carboxamide
IMP[h]	Inosine 5-phosphate
GTP[h]	Guanosine triphosphate
DC-AMP[h]	N6-(1,2-Dicarboxyethyl)-AMP
GDP[h]	Guanosine diphosphate
SO4[c]	Sulfate
GCA[c]	Glycolate
GCEA[c]	Glycerate
IPO[h]	3IPM[h]
Leu[h]	4MOP[h]
Asp-SeA[h]	AspP[h]
THD[h]	DHD[h]
DAP[h]	DHD[h]
mDAP[h]	DHD[h]
Lys[h]	DHD[h]
DAP[h]	THD[h]
mDAP[h]	THD[h]
Lys[h]	THD[h]
mDAP[h]	DAP[h]
Lys[h]	DAP[h]
Lys[h]	mDAP[h]
PH-Ser[h]	H-Ser[h]
H-Cys[h]	CTH[h]
5M-THF[c]	CTH[h]
5M-THF[c]	H-Cys[h]
AGN[h]	PRE[h]
Glu-SeA[c]	GluP[c]
Glu-SeA[h]	GluP[h]
P5C[h]	GluP[h]
P5C[h]	Glu-SeA[h]
PR-ANT[h]	ANT[h]
CPD-Ru5P[h]	ANT[h]
Ind-GP[h]	ANT[h]
Ind[h]	ANT[h]
Trp[h]	ANT[h]
CPD-Ru5P[h]	PR-ANT[h]
Ind-GP[h]	PR-ANT[h]
Ind[h]	PR-ANT[h]
Trp[h]	PR-ANT[h]
Ind-GP[h]	CPD-Ru5P[h]
Ind[h]	CPD-Ru5P[h]
Trp[h]	CPD-Ru5P[h]
Ind[h]	Ind-GP[h]
Trp[h]	Ind-GP[h]
Trp[h]	Ind[h]
IMP[h]	FAICAR[h]
GTP[h]	FAICAR[h]
DC-AMP[h]	FAICAR[h]
GDP[h]	FAICAR[h]
GTP[h]	IMP[h]
DC-AMP[h]	IMP[h]
GDP[h]	IMP[h]
DC-AMP[h]	GTP[h]
GDP[h]	GTP[h]
GDP[h]	DC-AMP[h]
