# Supplementary material for: Flux-sum coupling analysis of metabolic network models
Source: PLoS Comput Biol. 2025 Apr 7;21(4):e1012972. doi: 10.1371/journal.pcbi.1012972 (PMC12005540; doi:10.1371/journal.pcbi.1012972)
Supplement: S3 Table — (XLSX) [file pcbi.1012972.s006.xlsx]

## Sheet: S3_Table
S3 Table. Metabolites with the highest contribution in coupling relationships.
iML1515		iMM904		AraCore
(R)-3-Hydroxyhexanoyl-[acyl-carrierprotein]		N1-Acetylspermidine		3-Phospho-D-glyceroylphosphate
2-Demethylmenaquinol 8		4 Acetamidobutanoate C6H10NO3		Fructose2,6-bisphosphate
1-Pyrroline-5-carboxylate		N1 Acetylspermine C12H31N4O		Bicarbonate
Glycine		N Acetylputrescine C6H15N2O		2-Phosphoglycerate
O-Phospho-L-serine		Deamino-NAD+		cis-Aconitate
(S)-2-Acetolactate		2methylbutylacetate C7H14O2		Isocitrate
D-tartrate		O-Acetyl-L-serine		Alanine
D-Mannitol1-phosphate		N2-Formyl-N1-(5-phospho-D-ribosyl) glycinamide		Aspartate
(R)-2,3-Dihydroxy-3-methylpentanoate		2-(Formamido)-N1-(5-phospho-D-ribosyl) acetamidine		Fructose1,6-bisphosphate
D-Sorbitol6-phosphate		R 5 Diphosphomevalonate C6H10O10P2		Glyceraldehyde 3-phosphate
