# Supplementary material for: Flux-sum coupling analysis of metabolic network models
Source: PLoS Comput Biol. 2025 Apr 7;21(4):e1012972. doi: 10.1371/journal.pcbi.1012972 (PMC12005540; doi:10.1371/journal.pcbi.1012972)
Supplement: S4 Table — (XLSX) [file pcbi.1012972.s007.xlsx]

## Sheet: S4_Table
S4 Table. Metabolite names and mutual pathway(s) of fully coupled pairs of iML1515.
Fully coupled metabolite pair (Names)		Fully coupled metabolite pair (Abbreviations)		Mutual Pathway(s)
1-(5-Phosphoribosyl)-AMP	1-(5-Phosphoribosyl)-ATP	prbamp_c	prbatp_c	Histidine Metabolism
Heptosyl-phospho-heptosyl-heptosyl-kdo2-lipidA	ADP-L-glycero-D-manno-heptose	hphhlipa_c	adphep_LD_c	Lipopolysaccharide Biosynthesis / Recycling
Phospho-heptosyl-phospho-heptosyl-heptosyl-kdo2-lipidA	ADP-L-glycero-D-manno-heptose	phphhlipa_c	adphep_LD_c	Lipopolysaccharide Biosynthesis / Recycling
DTDP-4-dehydro-6-deoxy-D-glucose	ADP-L-glycero-D-manno-heptose	dtdp4d6dg_c	adphep_LD_c	none
(enterobacterial common antigen)x4 undecaprenyl-diphosphate	ADP-L-glycero-D-manno-heptose	eca4und_p	adphep_LD_c	Lipopolysaccharide Biosynthesis / Recycling
Undecaprenyl diphosphate	ADP-L-glycero-D-manno-heptose	udcpdp_p	adphep_LD_c	Lipopolysaccharide Biosynthesis / Recycling
Heptosyl-kdo2-lipidA	ADP-L-glycero-D-manno-heptose	hlipa_c	adphep_LD_c	Lipopolysaccharide Biosynthesis / Recycling
Phospho-heptosyl-heptosyl-kdo2-lipidA	ADP-L-glycero-D-manno-heptose	phhlipa_c	adphep_LD_c	Lipopolysaccharide Biosynthesis / Recycling
DTDP-4-amino-4,6-dideoxy-D-galactose	ADP-L-glycero-D-manno-heptose	dtdp4addg_c	adphep_LD_c	none
Undecaprenyl-diphospho N-acetylglucosamine-N-acetylmannosaminuronate-N-acetamido-4,6-dideoxy-D-galactose	ADP-L-glycero-D-manno-heptose	unagamuf_c	adphep_LD_c	Lipopolysaccharide Biosynthesis / Recycling
Inner core oligosaccharide lipid A (E coli)	ADP-L-glycero-D-manno-heptose	icolipa_c	adphep_LD_c	Lipopolysaccharide Biosynthesis / Recycling
Aerobactin minus Fe3	Aerobactin minus Fe3	arbtn_e	arbtn_p	Inorganic Ion Transport and Metabolism	Transport, Outer Membrane
DTDP-4-dehydro-6-deoxy-D-glucose	Heptosyl-phospho-heptosyl-heptosyl-kdo2-lipidA	dtdp4d6dg_c	hphhlipa_c	none
Undecaprenyl diphosphate	Heptosyl-phospho-heptosyl-heptosyl-kdo2-lipidA	udcpdp_p	hphhlipa_c	Lipopolysaccharide Biosynthesis / Recycling
DTDP-4-amino-4,6-dideoxy-D-galactose	Heptosyl-phospho-heptosyl-heptosyl-kdo2-lipidA	dtdp4addg_c	hphhlipa_c	none
Undecaprenyl-diphospho N-acetylglucosamine-N-acetylmannosaminuronate-N-acetamido-4,6-dideoxy-D-galactose	Heptosyl-phospho-heptosyl-heptosyl-kdo2-lipidA	unagamuf_c	hphhlipa_c	Lipopolysaccharide Biosynthesis / Recycling
DTDP-4-dehydro-6-deoxy-D-glucose	Phospho-heptosyl-phospho-heptosyl-heptosyl-kdo2-lipidA	dtdp4d6dg_c	phphhlipa_c	none
Undecaprenyl diphosphate	Phospho-heptosyl-phospho-heptosyl-heptosyl-kdo2-lipidA	udcpdp_p	phphhlipa_c	Lipopolysaccharide Biosynthesis / Recycling
DTDP-4-amino-4,6-dideoxy-D-galactose	Phospho-heptosyl-phospho-heptosyl-heptosyl-kdo2-lipidA	dtdp4addg_c	phphhlipa_c	none
Undecaprenyl-diphospho N-acetylglucosamine-N-acetylmannosaminuronate-N-acetamido-4,6-dideoxy-D-galactose	Phospho-heptosyl-phospho-heptosyl-heptosyl-kdo2-lipidA	unagamuf_c	phphhlipa_c	Lipopolysaccharide Biosynthesis / Recycling
5-amino-1-(5-phospho-D-ribosyl)imidazole	2-(Formamido)-N1-(5-phospho-D-ribosyl)acetamidine	air_c	fpram_c	Purine and Pyrimidine Biosynthesis
(enterobacterial common antigen)x4 undecaprenyl-diphosphate	DTDP-4-dehydro-6-deoxy-D-glucose	eca4und_p	dtdp4d6dg_c	none
Undecaprenyl diphosphate	DTDP-4-dehydro-6-deoxy-D-glucose	udcpdp_p	dtdp4d6dg_c	Cell Envelope Biosynthesis
Heptosyl-kdo2-lipidA	DTDP-4-dehydro-6-deoxy-D-glucose	hlipa_c	dtdp4d6dg_c	none
Phospho-heptosyl-heptosyl-kdo2-lipidA	DTDP-4-dehydro-6-deoxy-D-glucose	phhlipa_c	dtdp4d6dg_c	none
DTDP-4-amino-4,6-dideoxy-D-galactose	DTDP-4-dehydro-6-deoxy-D-glucose	dtdp4addg_c	dtdp4d6dg_c	Cell Envelope Biosynthesis
Undecaprenyl-diphospho N-acetylglucosamine-N-acetylmannosaminuronate-N-acetamido-4,6-dideoxy-D-galactose	DTDP-4-dehydro-6-deoxy-D-glucose	unagamuf_c	dtdp4d6dg_c	Cell Envelope Biosynthesis
Inner core oligosaccharide lipid A (E coli)	DTDP-4-dehydro-6-deoxy-D-glucose	icolipa_c	dtdp4d6dg_c	none
Novobiocin	Novobiocin	novbcn_p	novbcn_e	Transport, Outer Membrane
Undecaprenyl diphosphate	(enterobacterial common antigen)x4 undecaprenyl-diphosphate	udcpdp_p	eca4und_p	Lipopolysaccharide Biosynthesis / Recycling
DTDP-4-amino-4,6-dideoxy-D-galactose	(enterobacterial common antigen)x4 undecaprenyl-diphosphate	dtdp4addg_c	eca4und_p	none
Undecaprenyl-diphospho N-acetylglucosamine-N-acetylmannosaminuronate-N-acetamido-4,6-dideoxy-D-galactose	(enterobacterial common antigen)x4 undecaprenyl-diphosphate	unagamuf_c	eca4und_p	Lipopolysaccharide Biosynthesis / Recycling
Cob(I)alamin	Adenosylcobalamin	cbl1_c	adocbl_c	Cofactor and Prosthetic Group Biosynthesis	Transport, Inner Membrane
Protoheme C34H30FeN4O4	Protoheme C34H30FeN4O4	pheme_p	pheme_e	Transport, Outer Membrane
D-Allose	D-Allose	all__D_p	all__D_e	Transport, Outer Membrane Porin
Heptosyl-kdo2-lipidA	Undecaprenyl diphosphate	hlipa_c	udcpdp_p	Lipopolysaccharide Biosynthesis / Recycling
Phospho-heptosyl-heptosyl-kdo2-lipidA	Undecaprenyl diphosphate	phhlipa_c	udcpdp_p	Lipopolysaccharide Biosynthesis / Recycling
DTDP-4-amino-4,6-dideoxy-D-galactose	Undecaprenyl diphosphate	dtdp4addg_c	udcpdp_p	Cell Envelope Biosynthesis
Undecaprenyl-diphospho N-acetylglucosamine-N-acetylmannosaminuronate-N-acetamido-4,6-dideoxy-D-galactose	Undecaprenyl diphosphate	unagamuf_c	udcpdp_p	Cell Envelope Biosynthesis	Lipopolysaccharide Biosynthesis / Recycling
Inner core oligosaccharide lipid A (E coli)	Undecaprenyl diphosphate	icolipa_c	udcpdp_p	Lipopolysaccharide Biosynthesis / Recycling
D-Glucose 6-phosphate	D-Glucose 6-phosphate	g6p_p	g6p_e	Transport, Outer Membrane Porin
Phosphonate	Phosphonate	ppt_e	ppt_p	Transport, Outer Membrane Porin
Methylphosphonic acid	Methylphosphonic acid	mepn_e	mepn_p	Transport, Outer Membrane
5-Amino-6-(5-phosphoribosylamino)uracil	6,7-Dimethyl-8-(1-D-ribityl)lumazine	5apru_c	dmlz_c	Cofactor and Prosthetic Group Biosynthesis
S-Ribosyl-L-homocysteine	4,5-dihydroxy-2,3-pentanedione	rhcys_c	dhptd_c	Methionine Metabolism
L-alanine-L-glutamate	L-alanine-L-glutamate	LalaLglu_p	LalaLglu_e	Transport, Outer Membrane Porin
Fluoride	Fluoride	f_e	f_p	Transport, Outer Membrane Porin
Trans-Hex-2-enoyl-[acyl-carrier protein]	Trans-Oct-2-enoyl-[acyl-carrier protein]	thex2eACP_c	toct2eACP_c	Cell Envelope Biosynthesis
Hexanoyl-ACP (n-C6:0ACP)	Trans-Oct-2-enoyl-[acyl-carrier protein]	hexACP_c	toct2eACP_c	Cell Envelope Biosynthesis
5-Deoxyadenosine	5-deoxyribose	dad_5_c	5drib_c	Cofactor and Prosthetic Group Biosynthesis
Carbamate	Ureidoacrylate peracid	cbm_c	uracp_c	Nucleotide Salvage Pathway
Beta D-Galactose	Beta D-Galactose	gal_bD_e	gal_bD_p	Transport, Outer Membrane Porin
Hexanoyl-ACP (n-C6:0ACP)	Trans-Hex-2-enoyl-[acyl-carrier protein]	hexACP_c	thex2eACP_c	Cell Envelope Biosynthesis
DTDP-4-amino-4,6-dideoxy-D-galactose	Heptosyl-kdo2-lipidA	dtdp4addg_c	hlipa_c	none
Undecaprenyl-diphospho N-acetylglucosamine-N-acetylmannosaminuronate-N-acetamido-4,6-dideoxy-D-galactose	Heptosyl-kdo2-lipidA	unagamuf_c	hlipa_c	Lipopolysaccharide Biosynthesis / Recycling
DTDP-4-amino-4,6-dideoxy-D-galactose	Phospho-heptosyl-heptosyl-kdo2-lipidA	dtdp4addg_c	phhlipa_c	none
Undecaprenyl-diphospho N-acetylglucosamine-N-acetylmannosaminuronate-N-acetamido-4,6-dideoxy-D-galactose	Phospho-heptosyl-heptosyl-kdo2-lipidA	unagamuf_c	phhlipa_c	Lipopolysaccharide Biosynthesis / Recycling
Cellobiose	Cellobiose	cellb_p	cellb_e	Transport, Outer Membrane
N2-Succinyl-L-ornithine	N2-Succinyl-L-glutamate 5-semialdehyde	sucorn_c	sucgsa_c	Arginine and Proline Metabolism
D-Galactose	D-Galactose	gal_e	gal_p	Transport, Outer Membrane Porin
N-Acetyl-D-galactosamine	N-Acetyl-D-galactosamine	acgal_e	acgal_p	Transport, Outer Membrane Porin
Undecaprenyl-diphospho N-acetylglucosamine-N-acetylmannosaminuronate-N-acetamido-4,6-dideoxy-D-galactose	DTDP-4-amino-4,6-dideoxy-D-galactose	unagamuf_c	dtdp4addg_c	Cell Envelope Biosynthesis
Inner core oligosaccharide lipid A (E coli)	DTDP-4-amino-4,6-dideoxy-D-galactose	icolipa_c	dtdp4addg_c	none
Inner core oligosaccharide lipid A (E coli)	Undecaprenyl-diphospho N-acetylglucosamine-N-acetylmannosaminuronate-N-acetamido-4,6-dideoxy-D-galactose	icolipa_c	unagamuf_c	Lipopolysaccharide Biosynthesis / Recycling
D Arabinose C5H10O5	D-Ribulose	arab__D_c	rbl__D_c	Alternate Carbon Metabolism
Acetyl-maltose	Maltose C12H22O11	acmalt_c	malt_c	Alternate Carbon Metabolism
D-Glucuronate 1-phosphate	D-Glucuronate 1-phosphate	glcur1p_p	glcur1p_e	Transport, Outer Membrane Porin
Undecaprenyl-diphospho-N-acetylglucosamine-N-acetylmannosaminuronate	Heptosyl-heptosyl-kdo2-lipidA	unagamu_c	hhlipa_c	none
D-Glycero-D-manno-heptose 7-phosphate	Heptosyl-heptosyl-kdo2-lipidA	gmhep7p_c	hhlipa_c	Lipopolysaccharide Biosynthesis / Recycling
ADP-D-glycero-D-manno-heptose	Heptosyl-heptosyl-kdo2-lipidA	adphep_DD_c	hhlipa_c	Lipopolysaccharide Biosynthesis / Recycling
Shikimate	Shikimate	skm_e	skm_p	Transport, Outer Membrane Porin
(enterobacterial common antigen)x4 core oligosaccharide lipid A	Undecaprenyl-diphospho-N-acetylglucosamine-N-acetylmannosaminuronate	eca4colipa_p	unagamu_c	none
Glucosyl-galactosyl-glucosyl-inner core oligosaccharide lipid A	Undecaprenyl-diphospho-N-acetylglucosamine-N-acetylmannosaminuronate	ggagicolipa_c	unagamu_c	none
Glucosyl-glucosyl-galactosyl-glucosyl-inner core oligosaccharide lipid A	Undecaprenyl-diphospho-N-acetylglucosamine-N-acetylmannosaminuronate	gggagicolipa_c	unagamu_c	none
Core oligosaccharide lipid A	Undecaprenyl-diphospho-N-acetylglucosamine-N-acetylmannosaminuronate	colipa_p	unagamu_c	none
D-Glycero-D-manno-heptose 7-phosphate	Undecaprenyl-diphospho-N-acetylglucosamine-N-acetylmannosaminuronate	gmhep7p_c	unagamu_c	none
Glucosyl-inner core oligosaccharide lipid A	Undecaprenyl-diphospho-N-acetylglucosamine-N-acetylmannosaminuronate	gicolipa_c	unagamu_c	none
(enterobacterial common antigen)x3 undecaprenyl-diphosphate	Undecaprenyl-diphospho-N-acetylglucosamine-N-acetylmannosaminuronate	eca3und_p	unagamu_c	none
ADP-D-glycero-D-manno-heptose	Undecaprenyl-diphospho-N-acetylglucosamine-N-acetylmannosaminuronate	adphep_DD_c	unagamu_c	none
L-Ascorbate	L-Ascorbate	ascb__L_p	ascb__L_e	Transport, Outer Membrane Porin
UDP-3-O-(3-hydroxytetradecanoyl)-D-glucosamine	UDP-2,3-bis(3-hydroxytetradecanoyl)glucosamine	u3hga_c	u23ga_c	Lipopolysaccharide Biosynthesis / Recycling
1,3-Propanediol	3-Hydroxypropanal	13ppd_c	3hppnl_c	Alternate Carbon Metabolism
Cesium ion	Cesium ion	cs1_p	cs1_e	Transport, Outer Membrane
Orotate C5H3N2O4	Orotate C5H3N2O4	orot_p	orot_e	Transport, Outer Membrane Porin
L-Histidinol phosphate	D-erythro-1-(Imidazol-4-yl)glycerol 3-phosphate	hisp_c	eig3p_c	Histidine Metabolism
NMN C11H14N2O8P	NMN C11H14N2O8P	nmn_p	nmn_e	Transport, Outer Membrane Porin
Generic ferrioxamine-Fe-III	Generic ferrioxamine-Fe-III	feoxam_e	feoxam_c	Inorganic Ion Transport and Metabolism
D-Glycero-D-manno-heptose 7-phosphate	(enterobacterial common antigen)x4 core oligosaccharide lipid A	gmhep7p_c	eca4colipa_p	Lipopolysaccharide Biosynthesis / Recycling
ADP-D-glycero-D-manno-heptose	(enterobacterial common antigen)x4 core oligosaccharide lipid A	adphep_DD_c	eca4colipa_p	Lipopolysaccharide Biosynthesis / Recycling
Trimethylamine N-oxide	Trimethylamine N-oxide	tmao_e	tmao_p	Transport, Outer Membrane Porin
3-oxo-cis-palm-9-eoyl-[acyl-carrier protein]	(R)-3-hydroxy-cis-palm-9-eoyl-[acyl-carrier protein]	3ocpalm9eACP_c	3hcpalm9eACP_c	Cell Envelope Biosynthesis
Octanoate (n-C8:0)	Octanoate (n-C8:0)	octa_e	octa_p	Transport, Outer Membrane Porin
D-Glycero-D-manno-heptose 7-phosphate	Glucosyl-galactosyl-glucosyl-inner core oligosaccharide lipid A	gmhep7p_c	ggagicolipa_c	Lipopolysaccharide Biosynthesis / Recycling
ADP-D-glycero-D-manno-heptose	Glucosyl-galactosyl-glucosyl-inner core oligosaccharide lipid A	adphep_DD_c	ggagicolipa_c	Lipopolysaccharide Biosynthesis / Recycling
1-O-methyl-Beta-D-glucuronate	1-O-methyl-Beta-D-glucuronate	metglcur_p	metglcur_e	Transport, Outer Membrane
Phosphatidylethanolamine (dioctadec-11-enoyl, n-C18:1)	Phosphatidylethanolamine (dioctadec-11-enoyl, n-C18:1)	pe181_p	pe181_c	Glycerophospholipid Metabolism	Transport, Inner Membrane
Phosphatidylethanolamine (dihexadecanoyl, n-C16:0)	Phosphatidylethanolamine (dihexadecanoyl, n-C16:0)	pe160_c	pe160_p	Glycerophospholipid Metabolism	Transport, Inner Membrane
Uroporphyrinogen III	L-Glutamyl-tRNA(Glu)	uppg3_c	glutrna_c	Cofactor and Prosthetic Group Biosynthesis
N-(5-Phospho-D-ribosyl)anthranilate	C-(3-Indolyl)-glycerol 3-phosphate	pran_c	3ig3p_c	Tyrosine, Tryptophan, and Phenylalanine Metabolism
Anthranilate	C-(3-Indolyl)-glycerol 3-phosphate	anth_c	3ig3p_c	Tyrosine, Tryptophan, and Phenylalanine Metabolism
1-(2-Carboxyphenylamino)-1-deoxy-D-ribulose 5-phosphate	C-(3-Indolyl)-glycerol 3-phosphate	2cpr5p_c	3ig3p_c	Tyrosine, Tryptophan, and Phenylalanine Metabolism
2(alpha-D-Mannosyl)-D-glycerate	2(alpha-D-Mannosyl)-D-glycerate	manglyc_e	manglyc_p	Transport, Outer Membrane Porin
Hydrogen sulfide	Hydrogen sulfide	h2s_e	h2s_p	Transport, Outer Membrane Porin
Lipoate	Lipoate	lipoate_p	lipoate_e	Transport, Outer Membrane Porin
D-Glycero-D-manno-heptose 7-phosphate	Glucosyl-glucosyl-galactosyl-glucosyl-inner core oligosaccharide lipid A	gmhep7p_c	gggagicolipa_c	Lipopolysaccharide Biosynthesis / Recycling
ADP-D-glycero-D-manno-heptose	Glucosyl-glucosyl-galactosyl-glucosyl-inner core oligosaccharide lipid A	adphep_DD_c	gggagicolipa_c	Lipopolysaccharide Biosynthesis / Recycling
Undecaprenyl-diphospho-N-acetylmuramoyl-(N-acetylglucosamine)-L-ala-D-glu-meso-2,6-diaminopimeloyl-D-ala-D-ala	UDP-N-acetylmuramoyl-L-alanyl-D-gamma-glutamyl-meso-2,6-diaminopimelate	uaagmda_c	ugmd_c	Cell Envelope Biosynthesis
Undecaprenyl-diphospho-N-acetylmuramoyl-L-alanyl-D-glutamyl-meso-2,6-diaminopimeloyl-D-alanyl-D-alanine	UDP-N-acetylmuramoyl-L-alanyl-D-gamma-glutamyl-meso-2,6-diaminopimelate	uagmda_c	ugmd_c	Cell Envelope Biosynthesis
Phosphatidylethanolamine (ditetradec-7-enoyl, n-C14:1)	Phosphatidylethanolamine (ditetradec-7-enoyl, n-C14:1)	pe141_p	pe141_c	Glycerophospholipid Metabolism	Transport, Inner Membrane
Ferrichrome	Ferrichrome	fecrm_p	fecrm_c	Inorganic Ion Transport and Metabolism
Cobinamide	Adenosyl cobinamide	cbi_c	adocbi_c	Cofactor and Prosthetic Group Biosynthesis
Anthranilate	N-(5-Phospho-D-ribosyl)anthranilate	anth_c	pran_c	Tyrosine, Tryptophan, and Phenylalanine Metabolism
1-(2-Carboxyphenylamino)-1-deoxy-D-ribulose 5-phosphate	N-(5-Phospho-D-ribosyl)anthranilate	2cpr5p_c	pran_c	Tyrosine, Tryptophan, and Phenylalanine Metabolism
7,8-Diaminononanoate	8-Amino-7-oxononanoate	dann_c	8aonn_c	Cofactor and Prosthetic Group Biosynthesis
2-hexadecanoyl-sn-glycerol 3-phosphate	2-hexadecanoyl-sn-glycerol 3-phosphate	2hdecg3p_p	2hdecg3p_c	Glycerophospholipid Metabolism	Transport, Inner Membrane
D-Glycero-D-manno-heptose 7-phosphate	Core oligosaccharide lipid A	gmhep7p_c	colipa_p	Lipopolysaccharide Biosynthesis / Recycling
ADP-D-glycero-D-manno-heptose	Core oligosaccharide lipid A	adphep_DD_c	colipa_p	Lipopolysaccharide Biosynthesis / Recycling
Adenosine 3,5-bisphosphate	3-Phosphoadenylyl sulfate	pap_c	paps_c	Cysteine Metabolism
GDP C10H12N5O11P2	GDP C10H12N5O11P2	gdp_p	gdp_e	Transport, Outer Membrane Porin
Undecaprenyl-diphospho-N-acetylmuramoyl-L-alanyl-D-glutamyl-meso-2,6-diaminopimeloyl-D-alanyl-D-alanine	Undecaprenyl-diphospho-N-acetylmuramoyl-(N-acetylglucosamine)-L-ala-D-glu-meso-2,6-diaminopimeloyl-D-ala-D-ala	uagmda_c	uaagmda_c	Cell Envelope Biosynthesis
O-Acetyl-L-serine	O-Acetyl-L-serine	acser_e	acser_p	Transport, Outer Membrane Porin
Glucosyl-inner core oligosaccharide lipid A	D-Glycero-D-manno-heptose 7-phosphate	gicolipa_c	gmhep7p_c	Lipopolysaccharide Biosynthesis / Recycling
(enterobacterial common antigen)x3 undecaprenyl-diphosphate	D-Glycero-D-manno-heptose 7-phosphate	eca3und_p	gmhep7p_c	Lipopolysaccharide Biosynthesis / Recycling
ADP-D-glycero-D-manno-heptose	D-Glycero-D-manno-heptose 7-phosphate	adphep_DD_c	gmhep7p_c	Lipopolysaccharide Biosynthesis / Recycling
ADP-D-glycero-D-manno-heptose	Glucosyl-inner core oligosaccharide lipid A	adphep_DD_c	gicolipa_c	Lipopolysaccharide Biosynthesis / Recycling
ADP-D-glycero-D-manno-heptose	(enterobacterial common antigen)x3 undecaprenyl-diphosphate	adphep_DD_c	eca3und_p	Lipopolysaccharide Biosynthesis / Recycling
Alpha-D-Ribose 5-phosphate	Alpha-D-Ribose 5-phosphate	r5p_e	r5p_p	Transport, Outer Membrane Porin
1-(2-Carboxyphenylamino)-1-deoxy-D-ribulose 5-phosphate	Anthranilate	2cpr5p_c	anth_c	Tyrosine, Tryptophan, and Phenylalanine Metabolism
FMN C17H19N4O9P	FMN C17H19N4O9P	fmn_p	fmn_e	Transport, Outer Membrane
Meso-2,6-Diaminoheptanedioate	Meso-2,6-Diaminoheptanedioate	26dap__M_p	26dap__M_e	Transport, Outer Membrane Porin
D-Xylose	D-Xylose	xyl__D_e	xyl__D_p	Transport, Outer Membrane Porin
Myo-Inositol	Myo-Inositol	inost_e	inost_p	Transport, Outer Membrane Porin
Undecaprenyl phosphate	DTDP-4-acetamido-4,6-dideoxy-D-galactose	udcpp_p	dtdp4aaddg_c	Cell Envelope Biosynthesis
Kdo-phospho-heptosyl-phospho-heptosyl-heptosyl-kdo2-lipidA	DTDP-4-acetamido-4,6-dideoxy-D-galactose	kphphhlipa_c	dtdp4aaddg_c	none
Galactosyl-glucosyl-inner core oligosaccharide lipid A	DTDP-4-acetamido-4,6-dideoxy-D-galactose	gagicolipa_c	dtdp4aaddg_c	none
UDP-N-acetyl-D-mannosaminouronate	DTDP-4-acetamido-4,6-dideoxy-D-galactose	uacmamu_c	dtdp4aaddg_c	Cell Envelope Biosynthesis
DTDP-L-rhamnose	DTDP-4-acetamido-4,6-dideoxy-D-galactose	dtdprmn_c	dtdp4aaddg_c	Cell Envelope Biosynthesis
D-Glycero-D-manno-heptose 1-phosphate	DTDP-4-acetamido-4,6-dideoxy-D-galactose	gmhep1p_c	dtdp4aaddg_c	none
DTDPglucose	DTDP-4-acetamido-4,6-dideoxy-D-galactose	dtdpglu_c	dtdp4aaddg_c	Cell Envelope Biosynthesis
(enterobacterial common antigen)x4 core oligosaccharide lipid A	DTDP-4-acetamido-4,6-dideoxy-D-galactose	eca4colipa_e	dtdp4aaddg_c	none
DTDP-4-dehydro-6-deoxy-L-mannose	DTDP-4-acetamido-4,6-dideoxy-D-galactose	dtdp4d6dm_c	dtdp4aaddg_c	Cell Envelope Biosynthesis
Guanosine 3 phosphate C10H12N5O8P	Guanosine 3 phosphate C10H12N5O8P	3gmp_e	3gmp_p	Transport, Outer Membrane Porin
Deoxyuridine	Deoxyuridine	duri_e	duri_p	Transport, Outer Membrane
Trans-3-cis-7-myristoleoyl-[acyl-carrier protein]	Trans-3-cis-5-dodecenoyl-[acyl-carrier protein]	t3c7mrseACP_c	t3c5ddeceACP_c	Cell Envelope Biosynthesis
(R)-3-hydroxy-cis-dodec-5-enoyl-[acyl-carrier protein]	Trans-3-cis-5-dodecenoyl-[acyl-carrier protein]	3hcddec5eACP_c	t3c5ddeceACP_c	Cell Envelope Biosynthesis
Cis-dodec-5-enoyl-[acyl-carrier protein] (n-C12:1)	Trans-3-cis-5-dodecenoyl-[acyl-carrier protein]	cddec5eACP_c	t3c5ddeceACP_c	Cell Envelope Biosynthesis
Aerobactin	Aerobactin	arbtn_fe3_e	arbtn_fe3_p	Transport, Outer Membrane
2-Acyl-sn-glycero-3-phosphoglycerol (n-C14:0)	2-Acyl-sn-glycero-3-phosphoglycerol (n-C14:0)	2agpg140_p	2agpg140_c	Glycerophospholipid Metabolism	Transport, Inner Membrane
D-Malate	D-Malate	mal__D_e	mal__D_p	Transport, Outer Membrane Porin
Methane	Methane	ch4_e	ch4_p	Transport, Outer Membrane
Sn-Glycero-3-phosphocholine	Sn-Glycero-3-phosphocholine	g3pc_e	g3pc_p	Transport, Outer Membrane Porin
Kdo-phospho-heptosyl-phospho-heptosyl-heptosyl-kdo2-lipidA	Undecaprenyl phosphate	kphphhlipa_c	udcpp_p	Lipopolysaccharide Biosynthesis / Recycling
Galactosyl-glucosyl-inner core oligosaccharide lipid A	Undecaprenyl phosphate	gagicolipa_c	udcpp_p	Lipopolysaccharide Biosynthesis / Recycling
UDP-N-acetyl-D-mannosaminouronate	Undecaprenyl phosphate	uacmamu_c	udcpp_p	Cell Envelope Biosynthesis
DTDP-L-rhamnose	Undecaprenyl phosphate	dtdprmn_c	udcpp_p	Cell Envelope Biosynthesis	Lipopolysaccharide Biosynthesis / Recycling
D-Glycero-D-manno-heptose 1-phosphate	Undecaprenyl phosphate	gmhep1p_c	udcpp_p	Lipopolysaccharide Biosynthesis / Recycling
DTDPglucose	Undecaprenyl phosphate	dtdpglu_c	udcpp_p	Cell Envelope Biosynthesis
(enterobacterial common antigen)x4 core oligosaccharide lipid A	Undecaprenyl phosphate	eca4colipa_e	udcpp_p	Lipopolysaccharide Biosynthesis / Recycling
DTDP-4-dehydro-6-deoxy-L-mannose	Undecaprenyl phosphate	dtdp4d6dm_c	udcpp_p	Cell Envelope Biosynthesis
Hydrogen cyanide	Hydrogen cyanide	cyan_e	cyan_p	Transport, Outer Membrane Porin
(R)-3-hydroxy-cis-dodec-5-enoyl-[acyl-carrier protein]	Trans-3-cis-7-myristoleoyl-[acyl-carrier protein]	3hcddec5eACP_c	t3c7mrseACP_c	Cell Envelope Biosynthesis
Cis-dodec-5-enoyl-[acyl-carrier protein] (n-C12:1)	Trans-3-cis-7-myristoleoyl-[acyl-carrier protein]	cddec5eACP_c	t3c7mrseACP_c	Cell Envelope Biosynthesis
Superoxide anion	Superoxide anion	o2s_e	o2s_p	Transport, Outer Membrane Porin
Shikimate 5-phosphate	5-O-(1-Carboxyvinyl)-3-phosphoshikimate	skm5p_c	3psme_c	Tyrosine, Tryptophan, and Phenylalanine Metabolism
L-Histidinol	3-(Imidazol-4-yl)-2-oxopropyl phosphate	histd_c	imacp_c	Histidine Metabolism
UDP-N-acetyl-D-glucosamine	UDP-N-acetyl-D-glucosamine	uacgam_p	uacgam_e	Transport, Outer Membrane Porin
UDP-N-acetylmuramoyl-L-alanyl-D-glutamyl-meso-2,6-diaminopimeloyl-D-alanyl-D-alanine	Undecaprenyl diphosphate	ugmda_c	udcpdp_c	Cell Envelope Biosynthesis
UDP-N-acetyl-3-O-(1-carboxyvinyl)-D-glucosamine	Undecaprenyl diphosphate	uaccg_c	udcpdp_c	Cell Envelope Biosynthesis
2-octadec-11-enoyl-sn-glycerol 3-phosphate	2-octadec-11-enoyl-sn-glycerol 3-phosphate	2odec11eg3p_p	2odec11eg3p_c	Glycerophospholipid Metabolism	Transport, Inner Membrane
UDP-N-acetyl-D-mannosaminouronate	Kdo-phospho-heptosyl-phospho-heptosyl-heptosyl-kdo2-lipidA	uacmamu_c	kphphhlipa_c	none
D-Glycero-D-manno-heptose 1-phosphate	Kdo-phospho-heptosyl-phospho-heptosyl-heptosyl-kdo2-lipidA	gmhep1p_c	kphphhlipa_c	Lipopolysaccharide Biosynthesis / Recycling
DTDPglucose	Kdo-phospho-heptosyl-phospho-heptosyl-heptosyl-kdo2-lipidA	dtdpglu_c	kphphhlipa_c	none
UDP-N-acetyl-D-mannosaminouronate	Galactosyl-glucosyl-inner core oligosaccharide lipid A	uacmamu_c	gagicolipa_c	none
D-Glycero-D-manno-heptose 1-phosphate	Galactosyl-glucosyl-inner core oligosaccharide lipid A	gmhep1p_c	gagicolipa_c	Lipopolysaccharide Biosynthesis / Recycling
DTDPglucose	Galactosyl-glucosyl-inner core oligosaccharide lipid A	dtdpglu_c	gagicolipa_c	none
Ferroxamine minus Fe(3)	Ferroxamine minus Fe(3)	feoxam_un_c	feoxam_un_p	Inorganic Ion Transport and Metabolism
UDP-N-acetyl-3-O-(1-carboxyvinyl)-D-glucosamine	UDP-N-acetylmuramoyl-L-alanyl-D-glutamyl-meso-2,6-diaminopimeloyl-D-alanyl-D-alanine	uaccg_c	ugmda_c	Cell Envelope Biosynthesis
DTDP-L-rhamnose	UDP-N-acetyl-D-mannosaminouronate	dtdprmn_c	uacmamu_c	Cell Envelope Biosynthesis
D-Glycero-D-manno-heptose 1-phosphate	UDP-N-acetyl-D-mannosaminouronate	gmhep1p_c	uacmamu_c	none
DTDPglucose	UDP-N-acetyl-D-mannosaminouronate	dtdpglu_c	uacmamu_c	Cell Envelope Biosynthesis
(enterobacterial common antigen)x4 core oligosaccharide lipid A	UDP-N-acetyl-D-mannosaminouronate	eca4colipa_e	uacmamu_c	none
DTDP-4-dehydro-6-deoxy-L-mannose	UDP-N-acetyl-D-mannosaminouronate	dtdp4d6dm_c	uacmamu_c	Cell Envelope Biosynthesis
2-Acyl-sn-glycero-3-phosphoglycerol (n-C14:1)	2-Acyl-sn-glycero-3-phosphoglycerol (n-C14:1)	2agpg141_p	2agpg141_c	Glycerophospholipid Metabolism	Transport, Inner Membrane
1-(5-Phosphoribosyl)-5-[(5-phosphoribosylamino)methylideneamino]imidazole-4-carboxamide	5-[(5-phospho-1-deoxyribulos-1-ylamino)methylideneamino]-1-(5-phosphoribosyl)imidazole-4-carboxamide	prfp_c	prlp_c	Histidine Metabolism
Three disacharide linked murein units (pentapeptide crosslinked tetrapeptide (A2pm->D-ala) tetrapeptide corsslinked tetrapeptide (A2pm->D-ala)) (middle of chain)	Three linked disacharide pentapeptide murein units (uncrosslinked, middle of chain)	murein5px4px4p_p	murein5p5p5p_p	Murein Biosynthesis
Phosphatidylethanolamine (dioctadecanoyl, n-C18:0)	Phosphatidylethanolamine (dioctadecanoyl, n-C18:0)	pe180_p	pe180_c	Glycerophospholipid Metabolism	Transport, Inner Membrane
3-Deoxy-D-manno-2-octulosonate	3-Deoxy-D-manno-octulosonate 8-phosphate	kdo_c	kdo8p_c	Lipopolysaccharide Biosynthesis / Recycling
Ring 1,2-epoxyphenylacetyl-CoA	2-oxepin-2(3H)-ylideneacetyl-CoA	rephaccoa_c	2oxpaccoa_c	Alternate Carbon Metabolism
Ferrichrome minus Fe(III)	Ferrichrome	fecrm_un_p	fecrm_e	Inorganic Ion Transport and Metabolism
Hydroxymethylbilane	TRNA (Glu)	hmbil_c	trnaglu_c	Cofactor and Prosthetic Group Biosynthesis
Porphobilinogen	TRNA (Glu)	ppbng_c	trnaglu_c	Cofactor and Prosthetic Group Biosynthesis
Oxidized glutathione	Oxidized glutathione	gthox_p	gthox_e	Transport, Outer Membrane Porin
Cis-dodec-5-enoyl-[acyl-carrier protein] (n-C12:1)	(R)-3-hydroxy-cis-dodec-5-enoyl-[acyl-carrier protein]	cddec5eACP_c	3hcddec5eACP_c	Cell Envelope Biosynthesis
Porphobilinogen	Hydroxymethylbilane	ppbng_c	hmbil_c	Cofactor and Prosthetic Group Biosynthesis
D-Glycero-D-manno-heptose 1-phosphate	DTDP-L-rhamnose	gmhep1p_c	dtdprmn_c	Lipopolysaccharide Biosynthesis / Recycling
DTDPglucose	DTDP-L-rhamnose	dtdpglu_c	dtdprmn_c	Cell Envelope Biosynthesis
Protoheme C34H30FeN4O4	Protoporphyrinogen IX	pheme_c	pppg9_c	Cofactor and Prosthetic Group Biosynthesis
DTDPglucose	D-Glycero-D-manno-heptose 1-phosphate	dtdpglu_c	gmhep1p_c	none
(enterobacterial common antigen)x4 core oligosaccharide lipid A	D-Glycero-D-manno-heptose 1-phosphate	eca4colipa_e	gmhep1p_c	Lipopolysaccharide Biosynthesis / Recycling
DTDP-4-dehydro-6-deoxy-L-mannose	D-Glycero-D-manno-heptose 1-phosphate	dtdp4d6dm_c	gmhep1p_c	none
(enterobacterial common antigen)x4 core oligosaccharide lipid A	DTDPglucose	eca4colipa_e	dtdpglu_c	none
DTDP-4-dehydro-6-deoxy-L-mannose	DTDPglucose	dtdp4d6dm_c	dtdpglu_c	Cell Envelope Biosynthesis
N2-Succinyl-L-arginine	N2-Succinyl-L-glutamate	sucarg_c	sucglu_c	Arginine and Proline Metabolism
N-Acetyl-D-galactosamine 1-phosphate	N-Acetyl-D-galactosamine 1-phosphate	acgal1p_e	acgal1p_p	Transport, Outer Membrane Porin
Fe(III)hydroxamate	Fe(III)hydroxamate	fe3hox_e	fe3hox_c	Inorganic Ion Transport and Metabolism
Fe(III)hydroxamate	Fe(III)hydroxamate	fe3hox_p	fe3hox_c	Inorganic Ion Transport and Metabolism
Fe(III)hydoxamate, unloaded	Fe(III)hydroxamate	fe3hox_un_e	fe3hox_c	Inorganic Ion Transport and Metabolism
Ferroxamine minus Fe(3)	Generic ferrioxamine-Fe-III	feoxam_un_e	feoxam_p	Inorganic Ion Transport and Metabolism
3-oxo-cis-myristol-7-eoyl-[acyl-carrier protein]	(R)-3-hydroxy-cis-myristol-7-eoyl-[acyl-carrier protein]	3ocmrs7eACP_c	3hcmrs7eACP_c	Cell Envelope Biosynthesis
Hydrogen peroxide	Hydrogen peroxide	h2o2_e	h2o2_p	Transport, Outer Membrane Porin
3 UMP C9H11N2O9P	3 UMP C9H11N2O9P	3ump_p	3ump_e	Transport, Outer Membrane Porin
Ethanesulfonate	Ethanesulfonate	ethso3_p	ethso3_e	Transport, Outer Membrane Porin
Psicoselysine	Psicoselysine	psclys_p	psclys_e	Transport, Outer Membrane Porin
Undecaprenyl diphospho N-acetyl-glucosamine	Undecaprenyl-diphospho N-acetylglucosamine-N-acetylmannosaminuronate-N-acetamido-4,6-dideoxy-D-galactose	unaga_c	unagamuf_p	none
Core oligosaccharide lipid A	Undecaprenyl-diphospho N-acetylglucosamine-N-acetylmannosaminuronate-N-acetamido-4,6-dideoxy-D-galactose	colipa_c	unagamuf_p	Lipopolysaccharide Biosynthesis / Recycling
D-Glycero-D-manno-heptose 1,7-bisphosphate	Undecaprenyl-diphospho N-acetylglucosamine-N-acetylmannosaminuronate-N-acetamido-4,6-dideoxy-D-galactose	gmhep17bp_c	unagamuf_p	Lipopolysaccharide Biosynthesis / Recycling
(enterobacterial common antigen)x2 undecaprenyl-diphosphate	Undecaprenyl-diphospho N-acetylglucosamine-N-acetylmannosaminuronate-N-acetamido-4,6-dideoxy-D-galactose	eca2und_p	unagamuf_p	Lipopolysaccharide Biosynthesis / Recycling
Peroxyaminoacrylate	3-Aminoacrylate	poaac_c	3amac_c	Nucleotide Salvage Pathway
3-Hydroxypropanoate	3-Aminoacrylate	3hpp_c	3amac_c	Nucleotide Salvage Pathway
S-ureidoglycine	(-)-Ureidoglycolate	urdgci_c	urdglyc_c	Nitrogen Metabolism
Allantoate	(-)-Ureidoglycolate	alltt_c	urdglyc_c	Nitrogen Metabolism
CMP C9H12N3O8P	CMP C9H12N3O8P	cmp_p	cmp_e	Transport, Outer Membrane Porin
Core oligosaccharide lipid A	Undecaprenyl diphospho N-acetyl-glucosamine	colipa_c	unaga_c	none
D-Glycero-D-manno-heptose 1,7-bisphosphate	Undecaprenyl diphospho N-acetyl-glucosamine	gmhep17bp_c	unaga_c	none
(enterobacterial common antigen)x2 undecaprenyl-diphosphate	Undecaprenyl diphospho N-acetyl-glucosamine	eca2und_p	unaga_c	none
Fe(III)hydroxamate	Fe(III)hydroxamate	fe3hox_p	fe3hox_e	Inorganic Ion Transport and Metabolism	Transport, Outer Membrane
Fe(III)hydoxamate, unloaded	Fe(III)hydroxamate	fe3hox_un_e	fe3hox_e	Extracellular exchange	Inorganic Ion Transport and Metabolism
D-Glycero-D-manno-heptose 1,7-bisphosphate	Core oligosaccharide lipid A	gmhep17bp_c	colipa_c	Lipopolysaccharide Biosynthesis / Recycling
2,5-Diamino-6-(ribosylamino)-4-(3H)-pyrimidinone 5-phosphate	5-Amino-6-(5-phosphoribitylamino)uracil	25drapp_c	5aprbu_c	Cofactor and Prosthetic Group Biosynthesis
Allantoate	S-ureidoglycine	alltt_c	urdgci_c	Nitrogen Metabolism
Coprogen	Coprogen	cpgn_p	cpgn_e	Transport, Outer Membrane
Coprogen unloaded (no Fe(III))	Coprogen	cpgn_un_p	cpgn_e	Inorganic Ion Transport and Metabolism
Coprogen unloaded (no Fe(III))	Coprogen	cpgn_un_p	cpgn_p	none
Tyramine	Tyramine	tym_e	tym_p	Transport, Outer Membrane Porin
Aerobactin	Aerobactin minus Fe3	arbtn_fe3_c	arbtn_c	Inorganic Ion Transport and Metabolism
Fe(III)hydoxamate, unloaded	Fe(III)hydroxamate	fe3hox_un_e	fe3hox_p	Inorganic Ion Transport and Metabolism
3-Hydroxypropanoate	Peroxyaminoacrylate	3hpp_c	poaac_c	Nucleotide Salvage Pathway
Rifampin	Rifampin	rfamp_p	rfamp_e	Transport, Outer Membrane
(enterobacterial common antigen)x2 undecaprenyl-diphosphate	D-Glycero-D-manno-heptose 1,7-bisphosphate	eca2und_p	gmhep17bp_c	Lipopolysaccharide Biosynthesis / Recycling
