# Supplementary material for: Flux-sum coupling analysis of metabolic network models
Source: PLoS Comput Biol. 2025 Apr 7;21(4):e1012972. doi: 10.1371/journal.pcbi.1012972 (PMC12005540; doi:10.1371/journal.pcbi.1012972)
Supplement: S5 Table — (XLSX) [file pcbi.1012972.s008.xlsx]

## Sheet: S5_table
S5 Table. Metabolite names and mutual pathway(s) of fully coupled pairs of iMM904.
Fully coupled metabolite pair (Names)		Fully coupled metabolite pair (Abbreviations)		Mutual Pathway(s)
5-Methylthioadenosine	2-keto-4-methylthiobutyrate	5mta_c	2kmb_c	S_Methionine_Metabolism
S-Adenosylmethioninamine	2-keto-4-methylthiobutyrate	ametam_c	2kmb_c	S_Methionine_Metabolism
2,3-diketo-5-methylthio-1-phosphopentane	2-keto-4-methylthiobutyrate	dkmpp_c	2kmb_c	S_Methionine_Metabolism
4-Methyl-5-(2-hydroxyethyl)-thiazole	2-Methyl-4-amino-5-hydroxymethylpyrimidine diphosphate	4mhetz_c	2mahmp_c	S_Thiamine_Metabolism
4-Methyl-5-(2-phosphoethyl)-thiazole	2-Methyl-4-amino-5-hydroxymethylpyrimidine diphosphate	4mpetz_c	2mahmp_c	S_Thiamine_Metabolism
4-Amino-5-hydroxymethyl-2-methylpyrimidine	2-Methyl-4-amino-5-hydroxymethylpyrimidine diphosphate	4ahmmp_c	2mahmp_c	S_Thiamine_Metabolism
4-Amino-2-methyl-5-phosphomethylpyrimidine	2-Methyl-4-amino-5-hydroxymethylpyrimidine diphosphate	4ampm_c	2mahmp_c	S_Thiamine_Metabolism
2 methylbutyl acetate C7H14O2	2 methylbutyl acetate C7H14O2	2mbac_e	2mbac_c	S_Transport__Extracellular
L 2 Aminoadipate C6H10NO4	2 Oxoadipate C6H6O5	L2aadp_c	2oxoadp_c	S_Threonine_and_Lysine_Metabolism
4-Hydroxybenzoate	4-Hydroxybenzoate	4hbz_m	4hbz_c	S_Quinone_Biosynthesis	S_Transport__Mitochondrial
Trans 4 Hydroxy L proline C5H9NO3	Trans 4 Hydroxy L proline C5H9NO3	4hpro_LT_m	4hpro_LT_c	S_Arginine_and_Proline_Metabolism	S_Transport__Mitochondrial
3 Hexaprenyl 4 5 dihydroxybenzoate C37H53O4	3 Hexaprenyl 4 5 dihydroxybenzoate C37H53O4	3dh5hpb_m	3dh5hpb_c	S_Quinone_Biosynthesis	S_Transport__Mitochondrial
3-Dehydroshikimate	3-Dehydroquinate	3dhsk_c	3dhq_c	S_Tyrosine__Tryptophan__and_Phenylalanine_Metabolism
5-O-(1-Carboxyvinyl)-3-phosphoshikimate	3-Dehydroquinate	3psme_c	3dhq_c	S_Tyrosine__Tryptophan__and_Phenylalanine_Metabolism
Chorismate	3-Dehydroquinate	chor_c	3dhq_c	S_Tyrosine__Tryptophan__and_Phenylalanine_Metabolism
4-Methyl-5-(2-phosphoethyl)-thiazole	4-Methyl-5-(2-hydroxyethyl)-thiazole	4mpetz_c	4mhetz_c	S_Thiamine_Metabolism
4-Amino-5-hydroxymethyl-2-methylpyrimidine	4-Methyl-5-(2-hydroxyethyl)-thiazole	4ahmmp_c	4mhetz_c	S_Thiamine_Metabolism
4-Amino-2-methyl-5-phosphomethylpyrimidine	4-Methyl-5-(2-hydroxyethyl)-thiazole	4ampm_c	4mhetz_c	S_Thiamine_Metabolism
5-O-(1-Carboxyvinyl)-3-phosphoshikimate	3-Dehydroshikimate	3psme_c	3dhsk_c	S_Tyrosine__Tryptophan__and_Phenylalanine_Metabolism
Chorismate	3-Dehydroshikimate	chor_c	3dhsk_c	S_Tyrosine__Tryptophan__and_Phenylalanine_Metabolism
2 Amino 3 carboxymuconate semialdehyde C7H6NO5	3 Hydroxyanthranilate C7H7NO3	cmusa_c	3hanthrn_c	S_Tyrosine__Tryptophan__and_Phenylalanine_Metabolism
4-Amino-5-hydroxymethyl-2-methylpyrimidine	4-Methyl-5-(2-phosphoethyl)-thiazole	4ahmmp_c	4mpetz_c	S_Thiamine_Metabolism
4-Amino-2-methyl-5-phosphomethylpyrimidine	4-Methyl-5-(2-phosphoethyl)-thiazole	4ampm_c	4mpetz_c	S_Thiamine_Metabolism
L-Aspartate 4-semialdehyde	4-Phospho-L-aspartate	aspsa_c	4pasp_c	S_Alanine_and_Aspartate_Metabolism
(S)-2-Acetolactate	(R)-2,3-Dihydroxy-3-methylbutanoate	alac__S_m	23dhmb_m	S_Valine__Leucine__and_Isoleucine_Metabolism
(S)-2-Aceto-2-hydroxybutanoate	(R)-2,3-Dihydroxy-3-methylpentanoate	2ahbut_m	23dhmp_m	S_Valine__Leucine__and_Isoleucine_Metabolism
5-Amino-4-oxopentanoate	5-Amino-4-oxopentanoate	5aop_m	5aop_c	S_Porphyrin_and_Chlorophyll_Metabolism	S_Transport__Mitochondrial
R 5 Phosphomevalonate C6H10O7P	R 5 Diphosphomevalonate C6H10O10P2	5pmev_c	5dpmev_c	S_Sterol_Metabolism
1-(2-Carboxyphenylamino)-1-deoxy-D-ribulose 5-phosphate	C-(3-Indolyl)-glycerol 3-phosphate	2cpr5p_c	3ig3p_c	S_Tyrosine__Tryptophan__and_Phenylalanine_Metabolism
Anthranilate	C-(3-Indolyl)-glycerol 3-phosphate	anth_c	3ig3p_c	S_Tyrosine__Tryptophan__and_Phenylalanine_Metabolism
L-Allo-threonine	L-2-Amino-3-oxobutanoate	athr__L_c	2aobut_c	S_Threonine_and_Lysine_Metabolism
5-Methylthio-5-deoxy-D-ribulose 1-phosphate	5-Methylthio-5-deoxy-D-ribose 1-phosphate	5mdru1p_c	5mdr1p_c	S_Methionine_Metabolism
Anthranilate	1-(2-Carboxyphenylamino)-1-deoxy-D-ribulose 5-phosphate	anth_c	2cpr5p_c	S_Tyrosine__Tryptophan__and_Phenylalanine_Metabolism
S-Adenosylmethioninamine	5-Methylthioadenosine	ametam_c	5mta_c	S_Arginine_and_Proline_Metabolism	S_Methionine_Metabolism
2,3-diketo-5-methylthio-1-phosphopentane	5-Methylthioadenosine	dkmpp_c	5mta_c	S_Methionine_Metabolism
3 Hexaprenyl 4 hydroxybenzoate C37H53O3	3 Hexaprenyl 4 hydroxybenzoate C37H53O3	3ophb_5_m	3ophb_5_c	S_Quinone_Biosynthesis	S_Transport__Mitochondrial
N-Acetyl-L-glutamyl 5-phosphate	N2-Acetyl-L-ornithine	acg5p_m	acorn_m	S_Arginine_and_Proline_Metabolism
N-Acetyl-L-glutamate 5-semialdehyde	N2-Acetyl-L-ornithine	acg5sa_m	acorn_m	S_Arginine_and_Proline_Metabolism
N-Acetyl-L-glutamate	N2-Acetyl-L-ornithine	acglu_m	acorn_m	S_Arginine_and_Proline_Metabolism
L-Carnitine	O Acetylcarnitine C9H17NO4	crn_m	acrn_m	S_Fatty_Acid_Metabolism	S_Transport__Mitochondrial
Acetyl-CoA	O Acetylcarnitine C9H17NO4	accoa_x	acrn_x	S_Fatty_Acid_Metabolism
L-Carnitine	O Acetylcarnitine C9H17NO4	crn_x	acrn_x	S_Fatty_Acid_Metabolism	S_Transport__Peroxisomal
Chorismate	5-O-(1-Carboxyvinyl)-3-phosphoshikimate	chor_c	3psme_c	S_Tyrosine__Tryptophan__and_Phenylalanine_Metabolism
L Kynurenine C10H12N2O3	L Formylkynurenine C11H12N2O4	Lkynr_c	Lfmkynr_c	S_Tyrosine__Tryptophan__and_Phenylalanine_Metabolism
4 Acetamidobutanoate C6H10NO3	N1-Acetylspermidine	4aabutn_c	N1aspmd_c	none
N Acetylputrescine C6H15N2O	N1-Acetylspermidine	aprut_c	N1aspmd_c	S_Pantothenate_and_CoA_Biosynthesis
N Acetylputrescine C6H15N2O	4 Acetamidobutanoate C6H10NO3	aprut_c	4aabutn_c	S_Other_Amino_Acid_Metabolism
N N bisformyl dityrosine C20H22N2O8	N N bisformyl dityrosine C20H22N2O8	Nbfortyr_e	Nbfortyr_c	S_Transport__Extracellular
N Formyl L tyrosine C10H10NO4	N N bisformyl dityrosine C20H22N2O8	Nfortyr_c	Nbfortyr_c	S_Tyrosine__Tryptophan__and_Phenylalanine_Metabolism
N Formyl L tyrosine C10H10NO4	N N bisformyl dityrosine C20H22N2O8	Nfortyr_c	Nbfortyr_e	none
S Squalene 2 3 epoxide C30H50O	S Squalene 2 3 epoxide C30H50O	Ssq23epx_r	Ssq23epx_c	S_Sterol_Metabolism	S_Transport__Endoplasmic_Reticular
4-Aminobutanal	4-Aminobutanal	4abutn_m	4abutn_c	S_Transport__Mitochondrial
ATP C10H12N5O13P3	ADP C10H12N5O10P2	atp_n	adp_n	S_Nucleotide_Salvage_Pathway	S_Phospholipid_Biosynthesis
L Arabinitol C5H12O5	L Arabinitol C5H12O5	abt_e	abt_c	S_Transport__Extracellular
4-Amino-2-methyl-5-phosphomethylpyrimidine	4-Amino-5-hydroxymethyl-2-methylpyrimidine	4ampm_c	4ahmmp_c	S_Thiamine_Metabolism
AMP C10H12N5O7P	ATP C10H12N5O13P3	amp_x	atp_x	S_Fatty_Acid__Biosynthesis	S_Pyruvate_Metabolism	S_Transport__Peroxisomal
3 Aminopropanal C3H8NO	Beta-Alanine	aproa_c	ala_B_c	S_Pantothenate_and_CoA_Biosynthesis
L-Carnitine	Acetyl-CoA	crn_x	accoa_x	S_Fatty_Acid_Metabolism
N-Acetyl-L-glutamate 5-semialdehyde	N-Acetyl-L-glutamyl 5-phosphate	acg5sa_m	acg5p_m	S_Arginine_and_Proline_Metabolism
N-Acetyl-L-glutamate	N-Acetyl-L-glutamyl 5-phosphate	acglu_m	acg5p_m	S_Arginine_and_Proline_Metabolism
N-Acetyl-L-glutamate	N-Acetyl-L-glutamate 5-semialdehyde	acglu_m	acg5sa_m	S_Arginine_and_Proline_Metabolism
2,3-diketo-5-methylthio-1-phosphopentane	S-Adenosylmethioninamine	dkmpp_c	ametam_c	S_Methionine_Metabolism
Choline C5H14NO	CDPcholine C14H25N4O11P2	chol_c	cdpchol_c	S_Phospholipid_Biosynthesis
Choline phosphate C5H13NO4P	CDPcholine C14H25N4O11P2	cholp_c	cdpchol_c	S_Phospholipid_Biosynthesis
D Arabinose C5H10O5	D Arabinose C5H10O5	arab__D_e	arab__D_c	S_Transport__Extracellular
Decanoyl-CoA (n-C10:0CoA)	Decanoate (n-C10:0)	dcacoa_x	dca_x	S_Fatty_Acid_Degradation	S_Fatty_Acid__Biosynthesis
L-Arabinose	L-Arabinose	arab__L_e	arab__L_c	S_Transport__Extracellular
Choline phosphate C5H13NO4P	Choline C5H14NO	cholp_c	chol_c	S_Phospholipid_Biosynthesis
Dodecanoyl-CoA (n-C12:0CoA)	Dodecanoate (n-C12:0)	ddcacoa_x	ddca_x	S_Fatty_Acid_Degradation	S_Fatty_Acid__Biosynthesis
Dihydroneopterin	Dihydroneopterin	dhnpt_m	dhnpt_c	S_Folate_Metabolism	S_Transport__Mitochondrial
Dihydropteroate	Dihydropteroate	dhpt_m	dhpt_c	S_Folate_Metabolism	S_Transport__Mitochondrial
Flavin adenine dinucleotide reduced	Flavin adenine dinucleotide oxidized	fadh2_m	fad_m	S_Folate_Metabolism	S_Glycerolipid_Metabolism	S_Oxidative_Phosphorylation	S_Transport__Mitochondrial
Fe2+ mitochondria	Fe2+ mitochondria	fe2_m	fe2_c	S_Porphyrin_and_Chlorophyll_Metabolism	S_Transport__Mitochondrial
Dolichol phosphate C15H27O4P	Dolichol phosphate C15H27O4P	dolp_r	dolp_c	S_Glycoprotein_Metabolism	S_Transport__Endoplasmic_Reticular
2-(Formamido)-N1-(5-phospho-D-ribosyl)acetamidine	N2-Formyl-N1-(5-phospho-D-ribosyl)glycinamide	fpram_c	fgam_c	S_Purine_and_Pyrimidine_Biosynthesis
Ferrocytochrome c C42H53FeN8O6S2	Ferricytochrome c C42H52FeN8O6S2	focytc_m	ficytc_m	S_Alternate_Carbon_Metabolism	S_Oxidative_Phosphorylation	S_Pyruvate_Metabolism
3-(Imidazol-4-yl)-2-oxopropyl phosphate	D-erythro-1-(Imidazol-4-yl)glycerol 3-phosphate	imacp_c	eig3p_c	S_Histidine_Metabolism
L-Histidinol phosphate	D-erythro-1-(Imidazol-4-yl)glycerol 3-phosphate	hisp_c	eig3p_c	S_Histidine_Metabolism
L-Histidinol	D-erythro-1-(Imidazol-4-yl)glycerol 3-phosphate	histd_c	eig3p_c	S_Histidine_Metabolism
1-(5-Phosphoribosyl)-AMP	D-erythro-1-(Imidazol-4-yl)glycerol 3-phosphate	prbamp_c	eig3p_c	S_Histidine_Metabolism
1-(5-Phosphoribosyl)-ATP	D-erythro-1-(Imidazol-4-yl)glycerol 3-phosphate	prbatp_c	eig3p_c	S_Histidine_Metabolism
1-(5-Phosphoribosyl)-5-[(5-phosphoribosylamino)methylideneamino]imidazole-4-carboxamide	D-erythro-1-(Imidazol-4-yl)glycerol 3-phosphate	prfp_c	eig3p_c	S_Histidine_Metabolism
5-[(5-phospho-1-deoxyribulos-1-ylamino)methylideneamino]-1-(5-phosphoribosyl)imidazole-4-carboxamide	D-erythro-1-(Imidazol-4-yl)glycerol 3-phosphate	prlp_c	eig3p_c	S_Histidine_Metabolism
D-Mannose	Epimelibiose C12H22O11	man_c	epm_c	S_Galactose_metabolism
Sn-Glycero-3-phospho-1-inositol	Sn-Glycero-3-phospho-1-inositol	g3pi_e	g3pi_c	S_Transport__Extracellular
Ergosta 5 7 22 24 28 tetraen 3beta ol C28H42O	Ergosta 5 7 22 24 28 tetraen 3beta ol C28H42O	ergtetrol_r	ergtetrol_c	S_Sterol_Metabolism	S_Transport__Endoplasmic_Reticular
Ethanolamine	Ethanolamine	etha_e	etha_c	S_Transport__Extracellular
5-Phospho-beta-D-ribosylamine	N1-(5-Phospho-D-ribosyl)glycinamide	pram_c	gar_c	S_Purine_and_Pyrimidine_Biosynthesis
H+	GDP C10H12N5O11P2	h_g	gdp_g	S_Glycoprotein_Metabolism	S_Nucleotide_Salvage_Pathway	S_Transport__Golgi_Apparatus
Reduced glutathione	Oxidized glutathione	gthrd_m	gthox_m	S_Glutamate_metabolism
GTP C10H12N5O14P3	GDP C10H12N5O11P2	gtp_m	gdp_m	S_Nucleotide_Salvage_Pathway	S_Transport__Mitochondrial
ITP C10H11N4O14P3	IDP C10H11N4O11P2	itp_c	idp_c	S_Nucleotide_Salvage_Pathway
ITP C10H11N4O14P3	IDP C10H11N4O11P2	itp_m	idp_m	S_Nucleotide_Salvage_Pathway
L-Histidinol phosphate	3-(Imidazol-4-yl)-2-oxopropyl phosphate	hisp_c	imacp_c	S_Histidine_Metabolism
L-Histidinol	3-(Imidazol-4-yl)-2-oxopropyl phosphate	histd_c	imacp_c	S_Histidine_Metabolism
1-(5-Phosphoribosyl)-AMP	3-(Imidazol-4-yl)-2-oxopropyl phosphate	prbamp_c	imacp_c	S_Histidine_Metabolism
1-(5-Phosphoribosyl)-ATP	3-(Imidazol-4-yl)-2-oxopropyl phosphate	prbatp_c	imacp_c	S_Histidine_Metabolism
1-(5-Phosphoribosyl)-5-[(5-phosphoribosylamino)methylideneamino]imidazole-4-carboxamide	3-(Imidazol-4-yl)-2-oxopropyl phosphate	prfp_c	imacp_c	S_Histidine_Metabolism
5-[(5-phospho-1-deoxyribulos-1-ylamino)methylideneamino]-1-(5-phosphoribosyl)imidazole-4-carboxamide	3-(Imidazol-4-yl)-2-oxopropyl phosphate	prlp_c	imacp_c	S_Histidine_Metabolism
Indole 3 acetate C10H8NO2	Indole 3 acetate C10H8NO2	ind3ac_m	ind3ac_c	S_Transport__Mitochondrial	S_Tyrosine__Tryptophan__and_Phenylalanine_Metabolism
Palmitoyl-CoA (n-C16:0CoA)	Hexadecanoate (n-C16:0)	pmtcoa_x	hdca_x	S_Fatty_Acid_Degradation	S_Fatty_Acid__Biosynthesis	S_Transport__Peroxisomal
Mannan C6H10O5	Mannan C6H10O5	mannan_r	mannan_c	S_Transport__Endoplasmic_Reticular
Itaconate C5H4O4	Itaconyl CoA C26H35N7O19P3S	itacon_m	itaccoa_m	S_Citric_Acid_Cycle
Hexadecenoyl-CoA (n-C16:1CoA)	Hexadecenoate (n-C16:1)	hdcoa_x	hdcea_x	S_Fatty_Acid__Biosynthesis	S_Transport__Peroxisomal
Diphosphoinositol tetrakisphosphate C6H7O24P6	1D myo Inositol 1 3 4 5 6 pentakisphosphate C6H7O21P5	ppmi1346p_c	mi13456p_c	S_Phospholipid_Metabolism
1D myo Inositol 1 4 5 trisphosphate C6H9O15P3	1D myo Inositol 1 4 5 trisphosphate C6H9O15P3	mi145p_n	mi145p_c	S_Phospholipid_Biosynthesis	S_Transport__Nuclear
All trans Hexaprenyl diphosphate C30H49O7P2	All trans Hexaprenyl diphosphate C30H49O7P2	hexdp_m	hexdp_c	S_Transport__Mitochondrial
L-Histidinol	L-Histidinol phosphate	histd_c	hisp_c	S_Histidine_Metabolism
1-(5-Phosphoribosyl)-AMP	L-Histidinol phosphate	prbamp_c	hisp_c	S_Histidine_Metabolism
1-(5-Phosphoribosyl)-ATP	L-Histidinol phosphate	prbatp_c	hisp_c	S_Histidine_Metabolism
1-(5-Phosphoribosyl)-5-[(5-phosphoribosylamino)methylideneamino]imidazole-4-carboxamide	L-Histidinol phosphate	prfp_c	hisp_c	S_Histidine_Metabolism
5-[(5-phospho-1-deoxyribulos-1-ylamino)methylideneamino]-1-(5-phosphoribosyl)imidazole-4-carboxamide	L-Histidinol phosphate	prlp_c	hisp_c	S_Histidine_Metabolism
1-(5-Phosphoribosyl)-AMP	L-Histidinol	prbamp_c	histd_c	S_Histidine_Metabolism
1-(5-Phosphoribosyl)-ATP	L-Histidinol	prbatp_c	histd_c	S_Histidine_Metabolism
1-(5-Phosphoribosyl)-5-[(5-phosphoribosylamino)methylideneamino]imidazole-4-carboxamide	L-Histidinol	prfp_c	histd_c	S_Histidine_Metabolism
5-[(5-phospho-1-deoxyribulos-1-ylamino)methylideneamino]-1-(5-phosphoribosyl)imidazole-4-carboxamide	L-Histidinol	prlp_c	histd_c	S_Histidine_Metabolism
Nicotinamide	Nicotinate	ncam_m	nac_m	S_NAD_Biosynthesis
(R)-Pantothenate	(R)-Pantothenate	pnto__R_e	pnto__R_c	S_Transport__Extracellular
Nicotinamide adenine dinucleotide - reduced	Nicotinamide adenine dinucleotide	nadh_x	nad_x	S_Fatty_Acid_Degradation	S_Oxidative_Phosphorylation
Octanoate (n-C8:0)	Octanoyl-CoA (n-C8:0CoA)	octa_x	occoa_x	S_Fatty_Acid_Degradation	S_Fatty_Acid__Biosynthesis
Protoporphyrinogen IX	Protoporphyrinogen IX	pppg9_m	pppg9_c	S_Porphyrin_and_Chlorophyll_Metabolism	S_Transport__Mitochondrial
1-(5-Phosphoribosyl)-ATP	1-(5-Phosphoribosyl)-AMP	prbatp_c	prbamp_c	S_Histidine_Metabolism
1-(5-Phosphoribosyl)-5-[(5-phosphoribosylamino)methylideneamino]imidazole-4-carboxamide	1-(5-Phosphoribosyl)-AMP	prfp_c	prbamp_c	S_Histidine_Metabolism
5-[(5-phospho-1-deoxyribulos-1-ylamino)methylideneamino]-1-(5-phosphoribosyl)imidazole-4-carboxamide	1-(5-Phosphoribosyl)-AMP	prlp_c	prbamp_c	S_Histidine_Metabolism
1-(5-Phosphoribosyl)-5-[(5-phosphoribosylamino)methylideneamino]imidazole-4-carboxamide	1-(5-Phosphoribosyl)-ATP	prfp_c	prbatp_c	S_Histidine_Metabolism
5-[(5-phospho-1-deoxyribulos-1-ylamino)methylideneamino]-1-(5-phosphoribosyl)imidazole-4-carboxamide	1-(5-Phosphoribosyl)-ATP	prlp_c	prbatp_c	S_Histidine_Metabolism
5-[(5-phospho-1-deoxyribulos-1-ylamino)methylideneamino]-1-(5-phosphoribosyl)imidazole-4-carboxamide	1-(5-Phosphoribosyl)-5-[(5-phosphoribosylamino)methylideneamino]imidazole-4-carboxamide	prlp_c	prfp_c	S_Histidine_Metabolism
Hydroxide ion HO	Hydroxide ion HO	oh1_m	oh1_c	S_Transport__Mitochondrial
Orotate C5H3N2O4	Orotidine 5-phosphate	orot_c	orot5p_c	S_Purine_and_Pyrimidine_Biosynthesis
Pantetheine 4-phosphate	Pantetheine 4-phosphate	pan4p_m	pan4p_c	S_Pantothenate_and_CoA_Biosynthesis	S_Transport__Mitochondrial
Squalene C30H50	Squalene C30H50	sql_r	sql_c	S_Sterol_Metabolism	S_Transport__Endoplasmic_Reticular
L Sorbose C6H12O6	L Sorbose C6H12O6	srb__L_e	srb__L_c	S_Transport__Extracellular
Pyridoxal 5-phosphate	Pyridoxine 5-phosphate	pydx5p_c	pdx5p_c	S_Pyridoxine_Metabolism
All trans Pentaprenyl diphosphate C25H41O7P2	All trans Pentaprenyl diphosphate C25H41O7P2	pendp_m	pendp_c	S_Quinone_Biosynthesis	S_Transport__Mitochondrial
Taurine C2H7NO3S	Taurine C2H7NO3S	taur_e	taur_c	S_Transport__Extracellular
Phenethyl acetate C10H12O2	Phenethyl acetate C10H12O2	pheac_e	pheac_c	S_Transport__Extracellular
Tetradecanoate (n-C14:0)	Tetradecanoyl-CoA (n-C14:0CoA)	ttdca_x	tdcoa_x	S_Fatty_Acid_Degradation	S_Fatty_Acid__Biosynthesis	S_Transport__Peroxisomal
Ubiquinol 6 C39H60O4	Ubiquinone 6 C39H58O4	q6h2_m	q6_m	S_Arginine_and_Proline_Metabolism	S_Citric_Acid_Cycle	S_Oxidative_Phosphorylation	S_Purine_and_Pyrimidine_Biosynthesis
Tetradecenoate (n-C14:1)	Tetradecenoyl-CoA (n-C14:1CoA)	ttdcea_x	tdecoa_x	S_Fatty_Acid__Biosynthesis	S_Transport__Peroxisomal
L Sorbitol C6H14O6	L Sorbitol C6H14O6	sbt__L_e	sbt__L_c	S_Transport__Extracellular
Reduced thioredoxin	Oxidized thioredoxin	trdrd_m	trdox_m	S_Other	S_Purine_and_Pyrimidine_Biosynthesis
D-Xylose	D-Xylose	xyl__D_e	xyl__D_c	S_Transport__Extracellular
Xylitol C5H12O5	Xylitol C5H12O5	xylt_e	xylt_c	S_Transport__Extracellular
