# Supplementary material for: Flux-sum coupling analysis of metabolic network models
Source: PLoS Comput Biol. 2025 Apr 7;21(4):e1012972. doi: 10.1371/journal.pcbi.1012972 (PMC12005540; doi:10.1371/journal.pcbi.1012972)
Supplement: S6 Table — (XLSX) [file pcbi.1012972.s009.xlsx]

## Sheet: S6_Table
S6 Table. Metabolite names and mutual pathway(s) of fully coupled pairs of AraCore.
Fully coupled metabolite pair (Names)		Fully coupled metabolite pair (Abbreviations)		Mutual Pathway(s)
Oxidized plastoquinone	Photon	PQ[h]	hnu[h]	light reactions
Reduced plastoquinone	Photon	PQH2[h]	hnu[h]	light reactions
Oxidized plastocyanin	Photon	PCox[h]	hnu[h]	light reactions
Reduced plastocyanin	Photon	PCrd[h]	hnu[h]	light reactions
Oxidized ferredoxin	Photon	Fdox[h]	hnu[h]	light reactions
Reduced ferredoxin	Photon	Fdrd[h]	hnu[h]	light reactions
Reduced plastoquinone	Oxidized plastoquinone	PQH2[h]	PQ[h]	light reactions
Oxidized plastocyanin	Oxidized plastoquinone	PCox[h]	PQ[h]	light reactions
Reduced plastocyanin	Oxidized plastoquinone	PCrd[h]	PQ[h]	light reactions
Oxidized ferredoxin	Oxidized plastoquinone	Fdox[h]	PQ[h]	light reactions
Reduced ferredoxin	Oxidized plastoquinone	Fdrd[h]	PQ[h]	light reactions
Oxidized plastocyanin	Reduced plastoquinone	PCox[h]	PQH2[h]	light reactions
Reduced plastocyanin	Reduced plastoquinone	PCrd[h]	PQH2[h]	light reactions
Oxidized ferredoxin	Reduced plastoquinone	Fdox[h]	PQH2[h]	light reactions
Reduced ferredoxin	Reduced plastoquinone	Fdrd[h]	PQH2[h]	light reactions
Reduced plastocyanin	Oxidized plastocyanin	PCrd[h]	PCox[h]	light reactions
Oxidized ferredoxin	Oxidized plastocyanin	Fdox[h]	PCox[h]	light reactions
Reduced ferredoxin	Oxidized plastocyanin	Fdrd[h]	PCox[h]	light reactions
Oxidized ferredoxin	Reduced plastocyanin	Fdox[h]	PCrd[h]	light reactions
Reduced ferredoxin	Reduced plastocyanin	Fdrd[h]	PCrd[h]	light reactions
Reduced ferredoxin	Oxidized ferredoxin	Fdrd[h]	Fdox[h]	glutamate synthesis	light reactions	nitrate assimilation	sulfur assimilation
Nicotinamide adenine dinucleotide phosphate - reduced	Nicotinamide adenine dinucleotide phosphate	NADPH[h]	NADP[h]	Calvin-Benson cycle	Shikimate pathway	arginine synthesis	glutamate synthesis	isoleucine synthesis	leucine synthesis, valine synthesis	light reactions	lysine synthesis	methionine synthesis, threonine synthesis	pentosephosphatepathway	proline synthesis	pyruvate metabolism	sulfur assimilation	tyrosinesynthesis
Starch, X+2 glucose units	Starch, X+1 glucose units	starch2[h]	starch1[h]	starch degradation	starchsynthesis
Starch, X+2 glucose units	Starch, X+1 glucose units	starch2[c]	starch1[c]	starch degradation
Trehalose	Trehalose 6-phosphate	Tre[c]	T6P[c]	trehalose synthesis
Cellulose, 2 repeat units	Cellulose, 1 repeat units	cellulose2[c]	cellulose1[c]	cellulose synthesis
Nicotinamide adenine dinucleotide phosphate - reduced	Nicotinamide adenine dinucleotide phosphate	NADPH[c]	NADP[c]	THF recycling	TRXrecycling	glutamate synthesis	glycolysis	nitrate assimilation	proline synthesis	pyruvate metabolism
2-(alpha-Hydroxyethyl)thiamine diphosphate	ThPP, Thiamine pyrophosphate	H-Eth-ThPP[m]	ThPP[m]	pyruvate decarboxylation
Acetyldihydrolipoamide	ThPP, Thiamine pyrophosphate	A-DHL[m]	ThPP[m]	pyruvate decarboxylation
Acetyl-Coenzyme A	ThPP, Thiamine pyrophosphate	A-CoA[m]	ThPP[m]	pyruvate decarboxylation
Acetyldihydrolipoamide	2-(alpha-Hydroxyethyl)thiamine diphosphate	A-DHL[m]	H-Eth-ThPP[m]	pyruvate decarboxylation
Acetyl-Coenzyme A	2-(alpha-Hydroxyethyl)thiamine diphosphate	A-CoA[m]	H-Eth-ThPP[m]	pyruvate decarboxylation
Coenzyme A	Lipoamide	CoA[m]	LPA[m]	pyruvate decarboxylation	tricarboxylic acid cycle
Dihydrolipoamide	Lipoamide	DHL[m]	LPA[m]	pyruvate decarboxylation	pyruvate decarboxylation,tricarboxylic acid cycle	tricarboxylic acid cycle
Acetyl-Coenzyme A	Acetyldihydrolipoamide	A-CoA[m]	A-DHL[m]	pyruvate decarboxylation
Dihydrolipoamide	Coenzyme A	DHL[m]	CoA[m]	pyruvate decarboxylation	tricarboxylic acid cycle
Nicotinamide adenine dinucleotide - reduced	Nicotinamide adenine dinucleotide	NADH[m]	NAD[m]	glutamate degradation	glutamate synthesis	oxidative phosphorylation	photorespiration	prolinedegradation	pyruvate decarboxylation,tricarboxylic acid cycle	tricarboxylic acid cycle	tricarboxylic acid cycle,glyoxylatecycle
Succinyl-CoA	Succinyldihydrolipoamide	S-CoA[m]	S-DHL[m]	tricarboxylic acid cycle
Adenosine triphosphate	Adenosine diphosphate	ATP[m]	ADP[m]	glutamine synthesis	maintenance	oxidative phosphorylation	proline synthesis	transport	tricarboxylic acid cycle
Ubiquinol	Ubiquinone	QH2[m]	Q[m]	UMP synthesis	oxidative phosphorylation	tricarboxylic acid cycle,oxidative phosphorylation
Oxidized cytochrome c	Ubiquinone	Cytcox[m]	Q[m]	oxidative phosphorylation
Reduced cytochrome c	Ubiquinone	Cytcrd[m]	Q[m]	oxidative phosphorylation
Oxidized cytochrome c	Ubiquinol	Cytcox[m]	QH2[m]	oxidative phosphorylation
Reduced cytochrome c	Ubiquinol	Cytcrd[m]	QH2[m]	oxidative phosphorylation
Reduced cytochrome c	Oxidized cytochrome c	Cytcrd[m]	Cytcox[m]	oxidative phosphorylation
Glycolate	2-Phosphoglycolate	GCA[h]	PGCA[h]	photorespiration
Glycolate	Glycolate	GCA[c]	GCA[p]	transport
Hydrogen peroxide	Glyoxylate	H2O2[p]	GLX[p]	photorespiration
Aminomethyldihydrolipoylprotein	Lipoylprotein	amDHP[m]	LPL[m]	photorespiration
Dihydrolipolprotein	Lipoylprotein	DHP[m]	LPL[m]	photorespiration
Dihydrolipolprotein	Aminomethyldihydrolipoylprotein	DHP[m]	amDHP[m]	photorespiration
5,10-Methylenetetrahydrofolate	5,6,7,8-Tetrahydrofolate	M-THF[m]	THF[m]	photorespiration
Nicotinamide adenine dinucleotide	Nicotinamide adenine dinucleotide - reduced	NAD[p]	NADH[p]	photorespiration
Glycerate	Glycerate	GCEA[c]	GCEA[p]	transport
3-Dehydroquinate	3-Deoxy-D-arabino-heptulosonate-7-phosphate	DHQ[h]	DAHP[h]	Shikimate pathway
3-Dehydroshikimate	3-Deoxy-D-arabino-heptulosonate-7-phosphate	DHS[h]	DAHP[h]	Shikimate pathway
Shikimate	3-Deoxy-D-arabino-heptulosonate-7-phosphate	SA[h]	DAHP[h]	Shikimate pathway
3-Dehydroshikimate	3-Dehydroquinate	DHS[h]	DHQ[h]	Shikimate pathway
Shikimate	3-Dehydroquinate	SA[h]	DHQ[h]	Shikimate pathway
Shikimate	3-Dehydroshikimate	SA[h]	DHS[h]	Shikimate pathway
5-Enolpyruvyl-shikimate-3-phosphate	Shikimate 3-phosphate	EPSP[h]	S3P[h]	Shikimate pathway
Chorismate	Shikimate 3-phosphate	CHR[h]	S3P[h]	Shikimate pathway
Chorismate	5-Enolpyruvyl-shikimate-3-phosphate	CHR[h]	EPSP[h]	Shikimate pathway
Nicotinamide adenine dinucleotide phosphate	Nicotinamide adenine dinucleotide phosphate - reduced	NADP[m]	NADPH[m]	glutamate synthesis	prolinedegradation	proline synthesis	pyruvate metabolism
Coenzyme A	Acetyl-Coenzyme A	CoA[c]	A-CoA[c]	actyl-coenzyme A synthesis	cysteine synthesis	pyruvate metabolism
Coenzyme A	Acetyl-Coenzyme A	CoA[h]	A-CoA[h]	actyl-coenzyme A synthesis	cysteine synthesis	fatty acid synthesis	leucine synthesis	pyruvate metabolism
cis-Aconitate	Citrate	cACN[h]	Cit[h]	pyruvate metabolism
Isocitrate	Citrate	iCit[h]	Cit[h]	pyruvate metabolism
Isocitrate	cis-Aconitate	iCit[h]	cACN[h]	pyruvate metabolism
Acyl-carrier protein	Malonyl-Coenzyme A	ACP[h]	M-CoA[h]	fatty acid synthesis
Malonyl-acyl-carrier-protein	Malonyl-Coenzyme A	M-ACP[h]	M-CoA[h]	fatty acid synthesis
Malonyl-acyl-carrier-protein	Acyl-carrier protein	M-ACP[h]	ACP[h]	biomass reaction	export	fatty acid synthesis
10-Formyltetrahydrofolate	5,6,7,8-Tetrahydrofolate	F-THF[h]	THF[h]	IMP synthesis	THF recycling
5,10-Methylenetetrahydrofolate	5,6,7,8-Tetrahydrofolate	M-THF[c]	THF[c]	methionine synthesis, THF recycling
Adenosylhomocysteine	Adenosine	aH-Cys[c]	ADN[c]	methionine synthesis
Adenine	Ribose	AD[c]	Rib[c]	ADN salvage
Ribose	Ribose	Rib[h]	Rib[c]	ADN salvage	transport
Ribose	Adenine	Rib[h]	AD[c]	ADN salvage
Nitrite	Nitrate	NO2[c]	NO3[c]	nitrate assimilation
Sulfate	Sulfate	SO4[c]	SO4[h]	transport
Glutathione	Adenosine 5-phosphosulfate	GSH[h]	APS[h]	sulfur assimilation
Sulfite	Adenosine 5-phosphosulfate	SO3[h]	APS[h]	sulfur assimilation
Glutathione disulfide	Adenosine 5-phosphosulfate	GSSG[h]	APS[h]	sulfur assimilation
Sulfite	Glutathione	SO3[h]	GSH[h]	sulfur assimilation
Glutathione disulfide	Glutathione	GSSG[h]	GSH[h]	sulfur assimilation
Glutathione disulfide	Sulfite	GSSG[h]	SO3[h]	sulfur assimilation
Acetylglutamate 5-phosphate	Acetylglutamate	A-GluP[h]	A-Glu[h]	arginine synthesis
Acetylglutamate 5-semialdehyde	Acetylglutamate	A-Glu-SeA[h]	A-Glu[h]	arginine synthesis
Acetylornithine	Acetylglutamate	A-Orn[h]	A-Glu[h]	arginine synthesis
Acetylglutamate 5-semialdehyde	Acetylglutamate 5-phosphate	A-Glu-SeA[h]	A-GluP[h]	arginine synthesis
Acetylornithine	Acetylglutamate 5-phosphate	A-Orn[h]	A-GluP[h]	arginine synthesis
Acetylornithine	Acetylglutamate 5-semialdehyde	A-Orn[h]	A-Glu-SeA[h]	arginine synthesis
Arginine	Argininosuccinate	Arg[h]	Arg-SCA[h]	arginine synthesis
O-Phosphoserine	Serine	PSer[h]	Ser[h]	serine synthesis
Cysteine	O-Acetyl-L-serine	Cys[h]	A-Ser[h]	cysteine synthesis
Cysteine	O-Acetyl-L-serine	Cys[m]	A-Ser[m]	cysteine synthesis
Hydrogen peroxide	Glyoxylate	H2O2[h]	GLX[h]	glycine synthesis
Glycine	Glyoxylate	Gly[h]	GLX[h]	glycine synthesis
Glycine	Hydrogen peroxide	Gly[h]	H2O2[h]	glycine synthesis
5-Phosphoribosyl-AMP	5-Phosphoribosyl-ATP	PR-AMP[h]	PR-ATP[h]	histidine synthesis
1-(5-Phosphoribosyl)-5-[(5-phosphoribosylamino)methylideneamino]imidazole-4-carboxamide	5-Phosphoribosyl-ATP	P-AICAR-P[h]	PR-ATP[h]	histidine synthesis
5-[(5-phospho-1-deoxyribulos-1-ylamino)methylideneamino]-1-(5-phosphoribosyl)imidazole-4-carboxamide	5-Phosphoribosyl-ATP	Pu-AICAR-P[h]	PR-ATP[h]	histidine synthesis
Erythro-1-imidazol-4-glycerol 3-phosphate	5-Phosphoribosyl-ATP	EIGP[h]	PR-ATP[h]	histidine synthesis
Imidazole acetol-phosphate	5-Phosphoribosyl-ATP	IA-P[h]	PR-ATP[h]	histidine synthesis
Histidinol phosphate	5-Phosphoribosyl-ATP	Hisol-P[h]	PR-ATP[h]	histidine synthesis
Histidinol	5-Phosphoribosyl-ATP	Hisol[h]	PR-ATP[h]	histidine synthesis
Histidinal	5-Phosphoribosyl-ATP	Hisal[h]	PR-ATP[h]	histidine synthesis
Histidine	5-Phosphoribosyl-ATP	His[h]	PR-ATP[h]	histidine synthesis
1-(5-Phosphoribosyl)-5-[(5-phosphoribosylamino)methylideneamino]imidazole-4-carboxamide	5-Phosphoribosyl-AMP	P-AICAR-P[h]	PR-AMP[h]	histidine synthesis
5-[(5-phospho-1-deoxyribulos-1-ylamino)methylideneamino]-1-(5-phosphoribosyl)imidazole-4-carboxamide	5-Phosphoribosyl-AMP	Pu-AICAR-P[h]	PR-AMP[h]	histidine synthesis
Erythro-1-imidazol-4-glycerol 3-phosphate	5-Phosphoribosyl-AMP	EIGP[h]	PR-AMP[h]	histidine synthesis
Imidazole acetol-phosphate	5-Phosphoribosyl-AMP	IA-P[h]	PR-AMP[h]	histidine synthesis
Histidinol phosphate	5-Phosphoribosyl-AMP	Hisol-P[h]	PR-AMP[h]	histidine synthesis
Histidinol	5-Phosphoribosyl-AMP	Hisol[h]	PR-AMP[h]	histidine synthesis
Histidinal	5-Phosphoribosyl-AMP	Hisal[h]	PR-AMP[h]	histidine synthesis
Histidine	5-Phosphoribosyl-AMP	His[h]	PR-AMP[h]	histidine synthesis
5-[(5-phospho-1-deoxyribulos-1-ylamino)methylideneamino]-1-(5-phosphoribosyl)imidazole-4-carboxamide	1-(5-Phosphoribosyl)-5-[(5-phosphoribosylamino)methylideneamino]imidazole-4-carboxamide	Pu-AICAR-P[h]	P-AICAR-P[h]	histidine synthesis
Erythro-1-imidazol-4-glycerol 3-phosphate	1-(5-Phosphoribosyl)-5-[(5-phosphoribosylamino)methylideneamino]imidazole-4-carboxamide	EIGP[h]	P-AICAR-P[h]	histidine synthesis
Imidazole acetol-phosphate	1-(5-Phosphoribosyl)-5-[(5-phosphoribosylamino)methylideneamino]imidazole-4-carboxamide	IA-P[h]	P-AICAR-P[h]	histidine synthesis
Histidinol phosphate	1-(5-Phosphoribosyl)-5-[(5-phosphoribosylamino)methylideneamino]imidazole-4-carboxamide	Hisol-P[h]	P-AICAR-P[h]	histidine synthesis
Histidinol	1-(5-Phosphoribosyl)-5-[(5-phosphoribosylamino)methylideneamino]imidazole-4-carboxamide	Hisol[h]	P-AICAR-P[h]	histidine synthesis
Histidinal	1-(5-Phosphoribosyl)-5-[(5-phosphoribosylamino)methylideneamino]imidazole-4-carboxamide	Hisal[h]	P-AICAR-P[h]	histidine synthesis
Histidine	1-(5-Phosphoribosyl)-5-[(5-phosphoribosylamino)methylideneamino]imidazole-4-carboxamide	His[h]	P-AICAR-P[h]	histidine synthesis
Erythro-1-imidazol-4-glycerol 3-phosphate	5-[(5-phospho-1-deoxyribulos-1-ylamino)methylideneamino]-1-(5-phosphoribosyl)imidazole-4-carboxamide	EIGP[h]	Pu-AICAR-P[h]	histidine synthesis
Imidazole acetol-phosphate	5-[(5-phospho-1-deoxyribulos-1-ylamino)methylideneamino]-1-(5-phosphoribosyl)imidazole-4-carboxamide	IA-P[h]	Pu-AICAR-P[h]	histidine synthesis
Histidinol phosphate	5-[(5-phospho-1-deoxyribulos-1-ylamino)methylideneamino]-1-(5-phosphoribosyl)imidazole-4-carboxamide	Hisol-P[h]	Pu-AICAR-P[h]	histidine synthesis
Histidinol	5-[(5-phospho-1-deoxyribulos-1-ylamino)methylideneamino]-1-(5-phosphoribosyl)imidazole-4-carboxamide	Hisol[h]	Pu-AICAR-P[h]	histidine synthesis
Histidinal	5-[(5-phospho-1-deoxyribulos-1-ylamino)methylideneamino]-1-(5-phosphoribosyl)imidazole-4-carboxamide	Hisal[h]	Pu-AICAR-P[h]	histidine synthesis
Histidine	5-[(5-phospho-1-deoxyribulos-1-ylamino)methylideneamino]-1-(5-phosphoribosyl)imidazole-4-carboxamide	His[h]	Pu-AICAR-P[h]	histidine synthesis
Imidazole acetol-phosphate	Erythro-1-imidazol-4-glycerol 3-phosphate	IA-P[h]	EIGP[h]	histidine synthesis
Histidinol phosphate	Erythro-1-imidazol-4-glycerol 3-phosphate	Hisol-P[h]	EIGP[h]	histidine synthesis
Histidinol	Erythro-1-imidazol-4-glycerol 3-phosphate	Hisol[h]	EIGP[h]	histidine synthesis
Histidinal	Erythro-1-imidazol-4-glycerol 3-phosphate	Hisal[h]	EIGP[h]	histidine synthesis
Histidine	Erythro-1-imidazol-4-glycerol 3-phosphate	His[h]	EIGP[h]	histidine synthesis
5-phosphoribosyl-5-formamido-4-imidazole carboxamide	5-Amino-1-(5-Phospho-D-ribosyl)imidazole-4-carboxamide	FAICAR[h]	AICAR[h]	IMP synthesis
Inosine 5-phosphate	5-Amino-1-(5-Phospho-D-ribosyl)imidazole-4-carboxamide	IMP[h]	AICAR[h]	IMP synthesis
Guanosine triphosphate	5-Amino-1-(5-Phospho-D-ribosyl)imidazole-4-carboxamide	GTP[h]	AICAR[h]	none
N6-(1,2-Dicarboxyethyl)-AMP	5-Amino-1-(5-Phospho-D-ribosyl)imidazole-4-carboxamide	DC-AMP[h]	AICAR[h]	none
Guanosine diphosphate	5-Amino-1-(5-Phospho-D-ribosyl)imidazole-4-carboxamide	GDP[h]	AICAR[h]	none
Histidinol phosphate	Imidazole acetol-phosphate	Hisol-P[h]	IA-P[h]	histidine synthesis
Histidinol	Imidazole acetol-phosphate	Hisol[h]	IA-P[h]	histidine synthesis
Histidinal	Imidazole acetol-phosphate	Hisal[h]	IA-P[h]	histidine synthesis
Histidine	Imidazole acetol-phosphate	His[h]	IA-P[h]	histidine synthesis
Histidinol	Histidinol phosphate	Hisol[h]	Hisol-P[h]	histidine synthesis
Histidinal	Histidinol phosphate	Hisal[h]	Hisol-P[h]	histidine synthesis
Histidine	Histidinol phosphate	His[h]	Hisol-P[h]	histidine synthesis
Histidinal	Histidinol	Hisal[h]	Hisol[h]	histidine synthesis
Histidine	Histidinol	His[h]	Hisol[h]	histidine synthesis
Histidine	Histidinal	His[h]	Hisal[h]	histidine synthesis
2,3-Dihydroxy-3-methylpentanoate	2-Oxobutanoate	DHMP[h]	OB[h]	isoleucine synthesis
2-(alpha-Hydroxyethyl)thiamine diphosphate	ThPP, Thiamine pyrophosphate	H-Eth-ThPP[h]	ThPP[h]	isoleucine synthesis	isoleucine synthesis,leucine synthesis, valine synthesis	leucine synthesis, valine synthesis
(R)-3-Hydroxy-3-methyl-2-oxopentanoate	2-Aceto-2-hydroxybutanoate	HMOP[h]	AHB[h]	isoleucine synthesis
Isoleucine	3-Methyl-2-oxopentanoate	Ile[h]	MOP[h]	isoleucine synthesis
3-Hydroxy-3-methyl-2-oxobutanoic acid	2-Acetolactate	HMOB[h]	AL[h]	leucine synthesis, valine synthesis
2-Isopropylmaleate	2-Isopropylmalate	IPM[h]	2IPM[h]	leucine synthesis
3-Isopropylmalate	2-Isopropylmalate	3IPM[h]	2IPM[h]	leucine synthesis
2-Isopropyl-3-oxosuccinate	2-Isopropylmalate	IPO[h]	2IPM[h]	leucine synthesis
3-Isopropylmalate	2-Isopropylmaleate	3IPM[h]	IPM[h]	leucine synthesis
2-Isopropyl-3-oxosuccinate	2-Isopropylmaleate	IPO[h]	IPM[h]	leucine synthesis
2-Isopropyl-3-oxosuccinate	3-Isopropylmalate	IPO[h]	3IPM[h]	leucine synthesis
Leucine	4-Methyl-2-oxopentanoate	Leu[h]	4MOP[h]	leucine synthesis
Aspartate 4-semialdehyde	Aspartyl-4-phosphate	Asp-SeA[h]	AspP[h]	lysine synthesis
2,3,4,5-Tetrahydrodipicolinate	2,3-Dihydrodipicolinate	THD[h]	DHD[h]	lysine synthesis
Diaminopimelate	2,3-Dihydrodipicolinate	DAP[h]	DHD[h]	lysine synthesis
meso-Diaminopimelate	2,3-Dihydrodipicolinate	mDAP[h]	DHD[h]	lysine synthesis
Lysine	2,3-Dihydrodipicolinate	Lys[h]	DHD[h]	lysine synthesis
Diaminopimelate	2,3,4,5-Tetrahydrodipicolinate	DAP[h]	THD[h]	lysine synthesis
meso-Diaminopimelate	2,3,4,5-Tetrahydrodipicolinate	mDAP[h]	THD[h]	lysine synthesis
Lysine	2,3,4,5-Tetrahydrodipicolinate	Lys[h]	THD[h]	lysine synthesis
meso-Diaminopimelate	Diaminopimelate	mDAP[h]	DAP[h]	lysine synthesis
Lysine	Diaminopimelate	Lys[h]	DAP[h]	lysine synthesis
Lysine	meso-Diaminopimelate	Lys[h]	mDAP[h]	lysine synthesis
O-Phosphohomoserine	Homoserine	PH-Ser[h]	H-Ser[h]	methionine synthesis, threonine synthesis
Homocysteine	Cystathionine	H-Cys[h]	CTH[h]	methionine synthesis
5-Methyltetrahydrofolate	Cystathionine	5M-THF[c]	CTH[h]	methionine synthesis
5-Methyltetrahydrofolate	Homocysteine	5M-THF[c]	H-Cys[h]	methionine synthesis
Arogenate	Prephenate	AGN[h]	PRE[h]	phenylalanine synthesis, tyrosine synthesis
Glutamate 5-semialdehyde	Glutamate 5-phosphate	Glu-SeA[c]	GluP[c]	proline synthesis
Glutamate 5-semialdehyde	Glutamate 5-phosphate	Glu-SeA[h]	GluP[h]	proline synthesis
1-Pyrroline-5-carboxylate	Glutamate 5-phosphate	P5C[h]	GluP[h]	proline synthesis
1-Pyrroline-5-carboxylate	Glutamate 5-semialdehyde	P5C[h]	Glu-SeA[h]	proline synthesis
5-Phosphoribosyl-anthranilate	Anthranilate	PR-ANT[h]	ANT[h]	tryptophan synthesis
1-(2-Carboxyphenylamino)-1-deoxy-D-ribulose 5-phosphate	Anthranilate	CPD-Ru5P[h]	ANT[h]	tryptophan synthesis
Indole-glycerol 3-phosphate	Anthranilate	Ind-GP[h]	ANT[h]	tryptophan synthesis
Indole	Anthranilate	Ind[h]	ANT[h]	tryptophan synthesis
Tryptophan	Anthranilate	Trp[h]	ANT[h]	tryptophan synthesis
1-(2-Carboxyphenylamino)-1-deoxy-D-ribulose 5-phosphate	5-Phosphoribosyl-anthranilate	CPD-Ru5P[h]	PR-ANT[h]	tryptophan synthesis
Indole-glycerol 3-phosphate	5-Phosphoribosyl-anthranilate	Ind-GP[h]	PR-ANT[h]	tryptophan synthesis
Indole	5-Phosphoribosyl-anthranilate	Ind[h]	PR-ANT[h]	tryptophan synthesis
Tryptophan	5-Phosphoribosyl-anthranilate	Trp[h]	PR-ANT[h]	tryptophan synthesis
Indole-glycerol 3-phosphate	1-(2-Carboxyphenylamino)-1-deoxy-D-ribulose 5-phosphate	Ind-GP[h]	CPD-Ru5P[h]	tryptophan synthesis
Indole	1-(2-Carboxyphenylamino)-1-deoxy-D-ribulose 5-phosphate	Ind[h]	CPD-Ru5P[h]	tryptophan synthesis
Tryptophan	1-(2-Carboxyphenylamino)-1-deoxy-D-ribulose 5-phosphate	Trp[h]	CPD-Ru5P[h]	tryptophan synthesis
Indole	Indole-glycerol 3-phosphate	Ind[h]	Ind-GP[h]	tryptophan synthesis
Tryptophan	Indole-glycerol 3-phosphate	Trp[h]	Ind-GP[h]	tryptophan synthesis
Tryptophan	Indole	Trp[h]	Ind[h]	tryptophan synthesis
Inosine 5-phosphate	5-phosphoribosyl-5-formamido-4-imidazole carboxamide	IMP[h]	FAICAR[h]	IMP synthesis
Guanosine triphosphate	5-phosphoribosyl-5-formamido-4-imidazole carboxamide	GTP[h]	FAICAR[h]	none
N6-(1,2-Dicarboxyethyl)-AMP	5-phosphoribosyl-5-formamido-4-imidazole carboxamide	DC-AMP[h]	FAICAR[h]	none
Guanosine diphosphate	5-phosphoribosyl-5-formamido-4-imidazole carboxamide	GDP[h]	FAICAR[h]	none
Guanosine triphosphate	Inosine 5-phosphate	GTP[h]	IMP[h]	AMP synthesis
N6-(1,2-Dicarboxyethyl)-AMP	Inosine 5-phosphate	DC-AMP[h]	IMP[h]	AMP synthesis
Guanosine diphosphate	Inosine 5-phosphate	GDP[h]	IMP[h]	AMP synthesis
N6-(1,2-Dicarboxyethyl)-AMP	Guanosine triphosphate	DC-AMP[h]	GTP[h]	AMP synthesis
Guanosine diphosphate	Guanosine triphosphate	GDP[h]	GTP[h]	AMP synthesis	nucleotide metabolism
Guanosine diphosphate	N6-(1,2-Dicarboxyethyl)-AMP	GDP[h]	DC-AMP[h]	AMP synthesis
