# Supplementary material for: Flux-sum coupling analysis of metabolic network models
Source: PLoS Comput Biol. 2025 Apr 7;21(4):e1012972. doi: 10.1371/journal.pcbi.1012972 (PMC12005540; doi:10.1371/journal.pcbi.1012972)
Supplement: S7 Table — (XLSX) [file pcbi.1012972.s010.xlsx]

## Sheet: S7_Table
S7 Table. The Pearson correlations between the flux-sums and measured concentrations.
Metabolite ID	Metabolite Name	Nr. conditions	p-val	rho
15dap	1,5-Diaminopentane	2	NaN	NaN
2doxg6p	2-Deoxyglucose 6-phosphate	18	NaN	NaN
2dr1p	2-Deoxyribose 1-phosphate	23	NaN	NaN
akg	2-Oxoglutarate	11	0.3327	-0.3229
3pg	3-Phosphoglycerate	25	0.0818	0.3549
dmbzid	5,6-Dimethylbenzimidazol	5	NaN	NaN
6pgc	6-Phosphogluconate	7	0.12	-0.642
ade	Adenine	27	0.2694	0.2204
adn	Adenosine	27	0.877	0.0313
adp	ADP	27	0.018	0.4519
adpglc	ADP-glucose	15	NaN	NaN
adprib	ADP-ribose	26	NaN	NaN
agm	Agmatine	4	NaN	NaN
ala	Ala	27	0.0015	0.5818
amp	AMP	27	0	0.7322
anth	Anthranilate	8	0.571	-0.2376
arg	Arg	27	0.0016	0.5777
asn	Asn	27	0.1099	0.3147
asp	Asp	27	0.0021	0.5661
atp	ATP	27	0.2036	0.2526
ala	beta-Ala	13	0.2846	0.3212
camp	cAMP	25	NaN	NaN
cbasp	Carbamoylaspartate	26	0.007	0.5161
crn	Carnitine	14	NaN	NaN
cdp	CDP	27	0.3747	0.1779
acon_C	cis-Aconitate	4	0.1677	0.8323
cit	Citrate	11	0.2285	-0.3956
citr	Citrulline	27	0.1823	0.2646
ctp	CTP	27	0.3307	0.1946
cys	Cys	5	NaN	NaN
cgly	Cys-Gly	4	NaN	NaN
cytd	Cytidine	17	NaN	NaN
csn	Cytosine	24	NaN	NaN
dadp	dADP	19	NaN	NaN
damp	dAMP	18	NaN	NaN
datp	dATP	27	0.0918	0.331
dcdp	dCDP	27	NaN	NaN
dcmp	dCMP	4	NaN	NaN
dctp	dCTP	27	0.0029	0.5507
dca	Decanoate	5	NaN	NaN
dhap	Dihydroxyacetone phosphate	13	0.6096	-0.1565
ddca	Dodecanoate	6	NaN	NaN
fmn	FMN	26	0.8346	-0.0431
fdp	Fructose 1,6-diphosphate	18	0.7094	0.0944
f6p	Fructose 6-phosphate	26	0.433	-0.1607
fum	Fumarate	24	0.7845	-0.0589
gdp	GDP	26	0.142	0.296
gln	Gln	27	0.8502	0.0381
gam	Glucosamine	19	NaN	NaN
g1p	Glucose 1-phosphate	25	0.7533	-0.0662
g6p	Glucose 6-phosphate	27	0.345	-0.189
glu	Glutamate	27	0.4777	0.1427
gly	Gly	27	0.0091	0.4923
gmp	GMP	27	0	0.7192
gtp	GTP	27	0.0481	0.3838
gua	Guanine	27	NaN	NaN
gsn	Guanosine	27	NaN	NaN
hxa	Hexanoate	8	NaN	NaN
his	His	27	0.4438	0.1538
histd	Histidinol	20	0.6887	-0.0955
hom	Homoserine	23	0.7533	-0.0693
hxan	Hypoxanthine	27	NaN	NaN
idp	IDP	27	NaN	NaN
imp	IMP	27	0	0.7677
ins	Inosine	25	NaN	NaN
isetac	Isethionate	2	NaN	NaN
itp	ITP	27	NaN	NaN
lys	Lys	27	0.7256	-0.0708
mal	Malate	24	0.8694	-0.0355
malcoa	Malonyl CoA	4	NaN	NaN
met	Met	26	0	0.7246
acgam	N-Acetylglucosamine	6	NaN	NaN
acgam1p	N-Acetylglucosamine 1-phosphate	21	0.5291	0.1455
acglu	N-Acetylglutamate	22	0.0005	0.681
N1aspmd	N1-Acetylspermine	1	NaN	NaN
n8aspmd	N8-Acetylspermidine	11	NaN	NaN
nad	NAD	27	0.2128	0.2478
nadh	NADH	6	0.113	0.7113
nadp	NADP	27	0.0053	0.5217
nadph	NADPH	6	0.5144	0.3364
ncam	Nicotinamide	23	NaN	NaN
acser	O-Acetylserine	16	0.0007	0.7572
octa	Octanoate	6	NaN	NaN
orn	Ornithine	27	0.3018	0.2064
4abz	p-Aminobenzoate	1	NaN	NaN
pep	Phosphoenolpyruvate	23	0.2847	0.233
pro	Pro	27	0.0834	0.3393
pydx	Pyridoxal	8	NaN	NaN
pydx5p	Pyridoxal 5-phosphate	17	0.0411	0.4996
pyam5p	Pyridoxamine 5'-phosphate	27	NaN	NaN
pydxn	Pyridoxine	6	NaN	NaN
pyr	Pyruvate	15	0.6159	-0.1411
quin	Quinate	6	NaN	NaN
ru5p	Ribulose 5-phosphate	26	0.6131	-0.104
ahcys	S-Adenosylhomocysteine	1	NaN	NaN
amet	S-Adenosylmethionine	27	0.0357	0.4059
s7p	Sedoheptulose-7-phosphate	26	0.6552	-0.0919
ser	Ser	27	0.3511	0.1867
skm	Shikimate	2	NaN	NaN
spmd	Spermidine	9	NaN	NaN
succ	Succinate	26	0.2076	0.2556
thr	Thr	27	0.0007	0.6091
cinnm	trans-Cinnamate	24	NaN	NaN
tmao	Trimethylamine N-oxide	5	NaN	NaN
trp	Trp	23	0.6904	-0.0878
tyr	Tyr	27	0.983	0.0043
tym	Tyramine	7	NaN	NaN
udp	UDP	27	0.9566	0.011
udpg	UDP-glucose	27	NaN	NaN
udpglcur	UDP-glucuronate	27	NaN	NaN
uacgam	UDP-N-acetylglucosamine	27	0.0628	0.3629
ump	UMP	27	0.5602	0.1173
utp	UTP	27	0.5667	0.1153
val	Val	27	0.0994	0.3238
Nr. conditions: Corresponding count of conditions with experimental values, rho: pairwise correlation coefficients
